# Supplementary material for: Frequency and characteristics of promissory conference abstracts, i.e. abstracts without results, accepted at Cochrane Colloquia 1994-2020
Source: BMC Med Res Methodol. 2021 Nov 8;21:243. doi: 10.1186/s12874-021-01442-3 (PMC8573995; doi:10.1186/s12874-021-01442-3)
Supplement: Supplementary file 4 — Additional file 4:. Raw data collected and analyzed within the study (available at Open Science Framework: https://osf.io/hwsa6/). [file 12874_2021_1442_MOESM4_ESM.xlsx]

## Sheet: Screening
Number	Conference city	Conference year	Title	Promissory abstract? (yes/no)	Comment
1	Hamilton	1994	Do benzodiazepines work? A meta-analysis ordeal	no
2	Hamilton	1994	The administration of intravenous immunoglobulin for prophylaxis or treatment in preterm infants: meta-analyses	no
3	Hamilton	1994	A proposed methodology for assessing the effectiveness of geriatric services	no	not a research study report
4	Hamilton	1994	Therapy by physicians to stop tobacco smoking: assessment of the quality of trials	no
5	Hamilton	1994	Qualitative meta-analyses: improvement of markers for validity and precision	no
6	Hamilton	1994	Methodological quality of randomized clinical trials on treatment efficacy in low back pain	no
7	Hamilton	1994	On the accuracy of history, physical examination and erythrocyte sedimentation rate in diagnosing low-back pain in general practice. A criteria-based review of the literature	no
8	Hamilton	1994	The efficacy of back schools: a review of randomized clinical trials	no
9	Hamilton	1994	The efficacy of non-steroidal anti-inflammatory drugs (NSAIDs) for shoulder complaints. A blinded review	no
10	Hamilton	1994	Evolving methodological guidelines for systematic reviews of randomized control trials in health care	no	not a research study report
11	Hamilton	1994	The efficacy of aldose reductase inhibitors in the treatment of diabetic peripheral neuropathy: a meta-analysis	no
12	Hamilton	1994	Diagnostic validity of clinical tests in temporomandibular disorders: a meta-analysis	no
13	Hamilton	1994	How can systematic reviews of randomised trials be used for assessment of cost-effectiveness of surfactant treatment for neonatal respiratory distress?	no
14	Hamilton	1994	Can brief interventions reduce alcohol consumption in drinkers at risk of alcohol related harm? A meta-analysis of clinical trials	no
15	Hamilton	1994	Community health interventions: are they effective?	no
16	Hamilton	1994	Cost-effectiveness in health care: results of a systematic review	no	There is no Result section, but results (some) presented in the section Discussion
17	Hamilton	1994	A method to aggregate results of trials with heterogeneous treatment modalities: a rheumatology example	yes	An application of this method to the data of a recent meta-analysis of anitrheumatic therapy (Felson and colleagues) will be shown.
18	Hamilton	1994	An experience of retrieving clinical trials on the drug therapy in acute ischemic stroke using the Japanese medical database	no
19	Hamilton	1994	A method for allocating evidence in meta-analyses	yes	The features and limitations of this approach will be discussed, using recent meta-analyses from the literature.
20	Hamilton	1994	Interventions to enhance patient adherence to medication prescriptions	no	preliminary results reported
21	Hamilton	1994	When should an effective treatment be recommended for use? Quantitative derivation of the threshold NNT	no
22	Hamilton	1994	Generalising the results of clinical trials	no
23	Hamilton	1994	The International Collaborative Group on Clinical Trial Registries: aims and achievements	no	not a research study report
24	Hamilton	1994	Clinical trial registries and ethics review boards: the results of a survey by the Fichtre Project	no
25	Hamilton	1994	Trial summary report software and database specifications and preliminary results	no
26	Hamilton	1994	Development of a database of studies examining methodologies used in controlled trials and systematic reviews	no
27	Hamilton	1994	Systematic review of the effectiveness of injury control interventions in children	no
28	Hamilton	1994	Economic evaluations in the intensive care literature: do they help us solve our financial problems?	no
29	Hamilton	1994	D.I.C.E. therapy: an overview of the randomised trials	yes	Results/Discussion: Omitted at the request of the authors (to be distributed at meeting).
30	Hamilton	1994	Database searching in manual medicine	no
31	Hamilton	1994	Selecting the language of the publications included in a meta-analysis: is there a Tower of Babel bias?	no
32	Hamilton	1994	Failure to conceal treatment allocation schedules in controlled trials influences estimates of treatment effects	no
33	Hamilton	1994	No magic bullets: a systematic overview of 102 trials of interventions to help health care professionals deliver services more effectively or efficiently	no
34	Hamilton	1994	An evaluation of large studies and meta-analyses of smaller studies	no
35	Hamilton	1994	A critical appraisal of meta-analysis of randomized controlled trials- a cardiovascular perspective	no	perspectives
36	Hamilton	1994	Accuracy of case-finding instruments for depression: a meta-analysis	no
37	Hamilton	1994	How to access RCTs in Japan through network access from abroad	no
38	Hamilton	1994	RTMAS: a computerized system for the "real-time" construction of meta-analyses using pre-extracted data from randomized control trial databases	no
39	Hamilton	1994	Manipulating the evidence?- A critical review of review articles on the effectiveness of spinal manipulation	yes	Results/Discussion: Not available yet. Will be presented at the conference.
40	Hamilton	1994	A systematic overview of the effectiveness of audit and feedback to improve health care provider performance	no
41	Hamilton	1994	Implementing the findings from systematic overviews: has information on the effectiveness and cost effectiveness of SSRIs changed practice?	no
42	Hamilton	1994	You can't save lives unless there are people dying: implications of heterogeneity of control rates in clinical trials and meta-analyses	no
43	Hamilton	1994	A strategy to promote research-based nursing care: effects on childbirth outcomes	no
44	Hamilton	1994	Conservative management of mechanical neck disorders	no
45	Hamilton	1994	The evaluation of treatment effectiveness in sub-fertility- an international collaboration	no	Only Methods section presented, but results of the search presented in that section
46	Hamilton	1994	Purchasers and cost-effectiveness of interventions: are secondary economic evaluations possible?	no
47	Oslo	1995	Scientific presentation: Assessing the quality of non-English language randomized controlled trials: implications for the conduct of meta-analysis	yes	Results not available yet. Will be presented along with discussion
48	Oslo	1995	Scientific presentation: The importance of prospectively registering trials: evidence of publication bias from a cohort study of research protocols	no	Results presented
49	Oslo	1995	Scientific presentation: The development of a specialised trial database	no	Results, Methods
50	Oslo	1995	Scientific presentation: Blinding and exclusions after randomisation in controlled trials	no
51	Oslo	1995	Scientific presentation: The role of the adequacy of effect model on the heterogeneity statistic in meta-analysis	no
52	Oslo	1995	Scientific presentation: Benefits of meta-analysis using individual patient data	no
53	Oslo	1995	Scientific presentation: Who uses the Cochrane Pregnancy and Child-birth Database?	no
54	Oslo	1995	Scientific presentation: Systematic reviews as basis for a treatment standard for tennis elbow in general practice	no
55	Oslo	1995	Controlled trials in systemic vasculitis	yes	? Even though tentative results have been published in some papers it is not the case with the Cochrane Colloquium - final results are expected in 1997
56	Oslo	1995	A comparison of long and short quality scores of published trials	no
57	Oslo	1995	The scope of empirical research in bioethics	no
58	Oslo	1995	Quality assessments of randomized controlled trials: an evaluation by the Chalmers versus the Jadad method	no
59	Oslo	1995	Vitamin D analogues in the prevention of axial and appendicular fractures: report of a meta-analysis	no
60	Oslo	1995	Estrogens and osteoporosis: investigators concerned with technology rather than clinical science	no
61	Oslo	1995	Estrogens and osteoporosis: quality of observational studies	no
62	Oslo	1995	Advantages of the meta-analysis of individual patient data: an example from superficial bladder cancer.	no	No methods presented, "anticipated" results
63	Oslo	1995	A network for working nationally within the Cochrane Collaboration: the "Groupe Synthese" network	no	Just introduction with presentation of the Groupe Synthese network
64	Oslo	1995	Structured clinical trial summaries	no	Results mentioned but not elaborated
65	Oslo	1995	Pooling cost data from systematic reviews of economic studies	no
66	Oslo	1995	The efficacy of epidural steroid injections for low back pain and sciatica: a systematic review	no
67	Oslo	1995	Methodological quality of randomized clinical trials on treatment efficacy in low back pain	no
68	Oslo	1995	Comparison of Medline and Embase retrieval of RCTs of the effects of educational interventions on asthma-related outcomes	no
69	Oslo	1995	Identification of true RCTs of the effects of educational interventions on asthma-related outcomes in Medline and Embase using abstracts versus full text	yes	Research project in progress. Results will be presented
70	Oslo	1995	Control prevalence trend bias: why observations from randomized trials, that clinical treatments have greater efficacy in high risk populations, may be biased	no	Lacking research project structure but some results presented
71	Oslo	1995	A meta-analysis of treatment of postmenopausal osteoporosis with calcitonin	no
72	Oslo	1995	Organization of the rheumatoid arthritis (RA) Cochrane Collaboration group in data abstraction form (DAF)	no
73	Oslo	1995	Reviews of parent-child health interventions in public health nursing: a systematic overview	no
74	Oslo	1995	Effectiveness of community development interventions in public health nursing: a systematic review	no
75	Oslo	1995	The effectiveness of public health nursing interventions: a systematic overview of community-based interventions	no
76	Oslo	1995	"Weight of evidence" as an expression of clinical heterogeneity	no
77	Oslo	1995	Interventions for osteoporosis: a comparison of retrieval rates for RCTs using a broad labour-intensive search strategy, and Cochrane searching algorithms	no
78	Oslo	1995	The effect of calcium supplementation on bone loss in postmenopausal women	no
79	Oslo	1995	Collaboration to identify controlled trials in general health care journals in Europe	no
80	Oslo	1995	Search strategies for locating evaluations of health promotion initiatives	yes	Results will be presented
81	Oslo	1995	The quest for trials on the efficacy of human vaccines: results of the handsearch of the Vaccine journal	no
82	Oslo	1995	Developing a critical appraisal skills programme for consumers	yes	Results section exists but the results will be presented
83	Oslo	1995	The assessment of an electronic searching strategy with a Spanish medical journal	no
84	Oslo	1995	The appropriateness of abdominal aortic aneurysm surgery at twelve academic medical centers	no
85	Oslo	1995	Bias in case-control studies of screening effects	no
86	Oslo	1995	Hand-searching for studies other than randomised trials	no
87	Oslo	1995	How systematic are reviews of health economics?	no
88	Oslo	1995	Anaesthesiologic treatment for patients with chronic benign low back pain: a systematic review	no
89	Oslo	1995	Rating the methodological quality of randomised controlled trials	no
90	Oslo	1995	The quality of systematic reviews of treatments for obsessive compulsive disorder	no	Some results presented
91	Oslo	1995	The automatic identification of empirical research articles	no
92	Oslo	1995	Handling multiple outcome measures	yes	Problem explained as well as stuctural approach to research study, hypothesis included but no results
93	Oslo	1995	Assessing trial quality by a short and a detailed list	no
94	Oslo	1995	The identification of randomized controlled trials in nursing	no
95	Oslo	1995	Therapeutic interventions of low back pain: a mega-analysis	yes	No results present (just a plan of survey)
96	Oslo	1995	Meta-analysis of misoprostol in the prevention of gastroduodenal (GD) ulcers in patients taking nonsteroidal anti-inflammatory drugs (NSAIDs)	no
97	Oslo	1995	Meta-analysis comparing the effects of low risk nonsteroidal anti-inflammatory drugs (NSAIDs) on the gastric and duodenal mucosa	no
98	Oslo	1995	Quality control of computer databases: a study into the efficiency of electronic searches for randomized trials	no
99	Oslo	1995	Comparison of the tests of homogeneity based on odds ratio and risk difference for interaction	no
100	Oslo	1995	Identifying asthma RCTs with Medline and Embase	no
101	Oslo	1995	Is there a relationship between antipsychotic blood levels and their clinical efficacy? An analysis of studies design and methodology	no	Just results
102	Oslo	1995	An overview of the efficacy and safety of alpha-glucosidase inhibitors for the patients with non-insulin-dependent diabetes mellitus based on the RCTs conducted in Japan	no
103	Oslo	1995	A review of the biomedical journals in Japan containing the RCTs which may be useful for the Cochrane Collaboration	no
104	Oslo	1995	Treatment of chronic cerebrovascular disorders with the metabolic activators compared to placebo: a cumulative meta-analysis	no
105	Oslo	1995	A national registry of clinical trials: an Australian experience	no	Descriptive, no research study methods
106	Oslo	1995	Promoting evidence-based health care	no	Descriptive
107	Oslo	1995	Evidence-based health care	no	Descriptive
108	Adelaide	1996	The use of systematic reviews by Australian neonatologists and obstetricians	no
109	Adelaide	1996	Systematic review of the effectiveness of specific anti-hypertensive drug therapy	no
110	Adelaide	1996	Results from RCTs and systematic reviews: to whom do they apply?	no	Some results presented - preliminary conclusions will be presented at the meeting
111	Adelaide	1996	Consumer health information providers and Cochrane reviews	yes	Introduction, Methods without results
112	Adelaide	1996	Quality of randomised controlled trials included in meta-analyses: how often and how is it assessed?	yes	Results will be presented
113	Adelaide	1996	A systematic overview of school-based adolescent suicide prevention programs	no
114	Adelaide	1996	Assessing the efficacy of anti-depressant treatment: methodological considerations for meta-analysis	no
115	Adelaide	1996	Classification criteria for chronic fatigue syndrome	no
116	Adelaide	1996	1948 and all that. How far back should we look for RCTs and CCTs?	no
117	Adelaide	1996	Using the capture-recapture technique in systematic literature searches	no
118	Adelaide	1996	Publication of clinical studies in German general health care journals	no
119	Adelaide	1996	US Patent documents on the Internet: an unexplored source of unpublished clinical trials	yes	Results will be presented
120	Adelaide	1996	How many redundant publications does it take to screw in a light bulb?	no
121	Adelaide	1996	Evaluation of the efficacy of a prospective clinical trials register: the ISTH register	no
122	Adelaide	1996	Indexing the Cochrane systematic reviews	no
123	Adelaide	1996	Meta-analyses from different sources of information	no
124	Adelaide	1996	A comparison of effect estimates from meta-analysis of published data and effect estimates from pooled patient data	no
125	Adelaide	1996	Including literature based data in individual patient data meta-analyses	no
126	Adelaide	1996	Specifics problems encountered in a meta-analysis of homeopathic medicine	no	Structure of research study, no results
127	Adelaide	1996	EPIMETA: software for meta analyses of epidemiologic studies	no	Descriptive, without methods or results
128	Adelaide	1996	Selecting methods to display graphically the results of systematic reviews: where is the evidence?	no
129	Adelaide	1996	Optimal graphical display of the results of meta-analyses of individual patient data	no
130	Adelaide	1996	Australian Aboriginal children:- the randomised controlled trial and special populations	no
131	Adelaide	1996	So what the hell is an odds ratio? Can we make the results of reviews more easily understood?	no
132	Adelaide	1996	Weight of evidence and reliability of meta-analysis	no
133	Adelaide	1996	An efficient search strategy identifying primary papers on diagnostic test evaluations	no
134	Adelaide	1996	Identifying diagnostic studies relevant for primary health care	no
135	Adelaide	1996	Diagnostic value of digital rectal examination (DRE) for detection of prostate cancer: the influence of methodological characteristics on outcome	yes	Results section exists but the results will be presented
136	Adelaide	1996	Use of continuous outcome measures in systematic reviews	no
137	Adelaide	1996	Prevention of fungal morbidity and mortality in neutropenic patients	no
138	Adelaide	1996	Management of frequent attenders in primary care	no
139	Adelaide	1996	Global input into Review Groups- an example	no
140	Adelaide	1996	Development of a sensitive search strategy for reports of randomized controlled trials in EMBASE	yes	Results section exists but the results will be presented
141	Adelaide	1996	Registry-based observational studies of the management and outcome of cancer: a new way to look at old problems	yes	Descriptive
142	Adelaide	1996	Antenatal corticosteroids to prevent adverse perinatal outcomes in the presence of preterm prelabour rupture of the membranes (pPROM). Meta-analyses including unpublished data	no
143	Adelaide	1996	The effects of blinding articles for quality assessment	no
144	Adelaide	1996	State-of-the-art in ophthalmology randomized controlled trials	no
145	Adelaide	1996	The nature and source of bias in review articles: the example of chronic fatigue syndrome	no	Results mention the number of articles reviewed but they do not refer to objectives
146	Adelaide	1996	Survey of refereeing practices of Cochrane Review Groups	no
147	Adelaide	1996	Towards a better understanding of what the 'level of evidence' is and how this can be evaluated	yes	Introduction and methods, no results
148	Adelaide	1996	Scientific rigor and qualitative research	no
149	Adelaide	1996	Meta-analysis of observational studies: safety of home birth	no
150	Adelaide	1996	The licorice allsorts approach: review and synthesis of a mixed bag of research	no
151	Adelaide	1996	The efficacy of folic acid (FA) and folinic acid (FNA) reducing methotrexate (MTX) side effects in rheumatoid arthritis (RA)	no
152	Adelaide	1996	Efficacy of 904 nm laser therapy in musculo-skeletal disorders: a systematic review	no
153	Adelaide	1996	A systematic review of the efficacy of common interventions for acute low back pain	no
154	Adelaide	1996	A systematic review of the efficacy of common interventions for chronic low back pain	no
155	Adelaide	1996	A systematic review of interventions for shoulder pain	yes	Some results, rest will be presented later
156	Adelaide	1996	A systematic review of randomised trials on the efficacy of interventions for shoulder pain	no
157	Adelaide	1996	First and second year effects in calcium-bone density trials	no
158	Adelaide	1996	The efficacy of balneotherapy in patients with arthritis; a systematic review	no
159	Adelaide	1996	Putting evidence into practice: development and content of a critical care pathway (CCP) for fractured neck of femur (FNOF)	yes	Results will be presented
160	Adelaide	1996	Evidence based policy	no	not a research study report
161	Adelaide	1996	Developing an evidence-based guideline for preventing and managing diabetic foot problems	yes	No results present
162	Adelaide	1996	Future directions for clinical practice guidelines in Australian general practice: results of a national survey	no
163	Adelaide	1996	The development of a research database to enhance autonomy and evidence-based practice in public health	no
164	Adelaide	1996	A common descriptive dataset for shared evaluation (systematic review) of interventions to implement clinical practice guidelines	yes	Results will be presented
165	Adelaide	1996	Use of randomised controlled trials (RCTs) in drug subsidisation decisions	no	Some results presented
166	Adelaide	1996	Incorporating evidence-based medicine into a consensus technique	no
167	Adelaide	1996	Searching non-Anglophone databases I: developing a search strategy for PSYNDEX	no
168	Adelaide	1996	Patellofernoral pain syndrome: a critical review of the clinical trials on non-operative therapy	no
169	Adelaide	1996	Calcium antagonists in patients with subarachnoid hemorrhage (SAH): a meta-analysis	no
170	Adelaide	1996	From bush tracks to the Super Highway: can Cochrane make the connection?	no
171	Adelaide	1996	40 Years of randomised trials in the New Zealand Medical Journal	no
172	Adelaide	1996	How to make the medical standard information database to use for all	no	Not a research study
173	Adelaide	1996	Strategies for the investigation of hyperandrogenism and the principles of evidence based medicine	no
174	Adelaide	1996	Delphi's twin: a method to improve the quality of standards in medicine	no
175	Adelaide	1996	Meta-analysis of the efficacy of NSAIDs for low-back pain	no
176	Adelaide	1996	Searching non-Anglophone databases II: developing a search strategy for LILACS	no
177	Adelaide	1996	Development of a consensus criteria list to assess trial quality in systematic reviews	yes	Results will be presented at conference
178	Adelaide	1996	The effects of using different criteria lists on the outcomes of systematic reviews or meta-analyses	yes	Results will be presented at Colloquium
179	Adelaide	1996	How can we spread the gospel if we cannot write it down?- more room for qualitative reviews	no
180	Adelaide	1996	Using evidence to define policy and influence practice- a case study of the Northern Sydney Fractured Neck of Femur (FNOF) Project	no	Some results present
181	Adelaide	1996	A systematic review and meta-analysis of psychological and pharmacological treatments for depression	no
182	Adelaide	1996	Searching meeting abstracts: a comparison between an experienced handsearcher and an indexed, electronic database	no
183	Adelaide	1996	Identifying reports of randomized controlled trials (RCTs) in the Lancet: the contribution of the Cochrane Collaboration	no
184	Adelaide	1996	The role of systematic reviews in meta-analyses: selective serotonin reuptake inhibitors and tricyclics for the treatment of depression	no
185	Adelaide	1996	Implementation of Cochrane Pregnancy and Childbirth reviews: an Italian project	no
186	Adelaide	1996	Collaboration to identify controlled trials in general health care journals in Europe	no
187	Adelaide	1996	Searching to identify meta-analyses: it aint easy	no
188	Adelaide	1996	Consumer information on prostate cancer screening	yes	Methods will be presented, progress at the conference
189	Adelaide	1996	Psoriatic arthritis: a quantitative overview of therapeutic options	no
190	Adelaide	1996	A trend analysis and search strategies for the identification of meta-analyses in MEDLINE	no
191	Adelaide	1996	Sensitivity, specificity, and predictive value of using abstracts to identify RCTs of asthma educational interventions in MEDLINE and EMBASE	no
192	Adelaide	1996	Options for evidence in Aboriginal communities: evaluation of therapy for renal disease	yes	No results presented
193	Adelaide	1996	A domain independent structured trial register	no
194	Adelaide	1996	How blind are we?	no
195	Adelaide	1996	Setting up a Field. Can strategic management help?	no
196	Adelaide	1996	Adding value to hand searching	no
197	Adelaide	1996	Is it necessary to treat acute otitis media for 10 Days? A meta-analysis	no
198	Adelaide	1996	Randomized controlled trials (RCTs) in certain collagen vascular diseases	no
199	Adelaide	1996	WHO-ISH (World Health Organisation and International Society of Hypertension) Blood Pressure Lowering Treatment Trialists' Collaboration: a register of trials for the conduct of overviews	no
200	Adelaide	1996	The power of placebos	no
201	Adelaide	1996	Informed consent in systematic reviews	no	Some results in methods
202	Adelaide	1996	Journal of Clinical Oncology (JCO): how systematic are reviews?	no
203	Adelaide	1996	Multidimensional graphical representation of treatment target population	no
204	Adelaide	1996	EPIDAS: a randomised controlled clinical trial to assess the efficacy of the transmission of therapeutic information	yes	No results present
205	Adelaide	1996	Development of a cardiac outcomes register in the West Moreton region of Queensland	no
206	Adelaide	1996	Increasing evidence-based decision making in public health	no
207	Adelaide	1996	When there is no evidence- an RCT for treatment of otitis media with asymptomatic effusion (OME) in Aboriginal infants	no
208	Adelaide	1996	Can systematic reviewing be adapted for hypothesis testing in medicine and biology?	no
209	Adelaide	1996	A systematic review of the cost-effectiveness of colorectal cancer screening	yes	Methods but results will be discussed at a later stage
210	Adelaide	1996	Consumer participation in resource allocation decisions: a systematic review	no
211	Amsterdam	1997	"Admissible Evidence": the nature of evidence in Public Health and Medicine	no
212	Amsterdam	1997	Evidence-based medicine: view from the trenches	no	not a research study report
213	Amsterdam	1997	The medical management of children who failed the Ewing hearing test: current practice compared to outcomes of RCTs	no
214	Amsterdam	1997	When clinical practice does not follow the evidence: physician's recommendation of mammography	no
215	Amsterdam	1997	Routine preoperative investigation: results of a survey in Italy	no
216	Amsterdam	1997	Current status and future perspectives of health technology assessment in Germany	no	not a research study report
217	Amsterdam	1997	Promoting the rigorous development of clinical guidelines through the creation of a common appraisal	yes	In results: submitted, the methodology to be used will be presented
218	Amsterdam	1997	The UK NHS HTA programme	no
219	Amsterdam	1997	Disseminating and implementing practice guidelines: findings from the U.S. Agency for Health Care Policy & Research	no
220	Amsterdam	1997	The state of the art of practice guidelines development, dissemination, and evalution in Canada	no
221	Amsterdam	1997	Disseminating research findings to professional and lay audiences: a case study	no
222	Amsterdam	1997	Implementation of evidence-based indications for prevention of cardiovascular disease at a community level: an integrated project in the metropolitan area of Naples	no
223	Amsterdam	1997	A rough guide to implementation: the Royal College of General Practitioners (RCGP) in Scotland	no
224	Amsterdam	1997	Demonstrating evidence-based practice	no
225	Amsterdam	1997	Effectiveness of cholesterol testing and treatment in primary prevention	no
226	Amsterdam	1997	Developing cost effectiveness in guidelines	no
227	Amsterdam	1997	Management strategies for peptic ulcer disease and Helicobacter pylori eradication	no
228	Amsterdam	1997	Economic evaluation of lung transplantation: results and implementation	no
229	Amsterdam	1997	Increasingly effective: a new resource to support effective communication with consumers	no
230	Amsterdam	1997	Evidence-based patient choice: patients' and experts' views of patient information materials	no	Characteristics of good quality information materials as perceived by patients and experts will be outlined.
231	Amsterdam	1997	A population based study of patient treatment preferences for prostate cancer: early results from the Prostate Cancer Intervention Versus Observation Trial (PIVOT) Registry	no
232	Amsterdam	1997	Prioritisation of varicose vein treatments- incorporating patient preferences	no
233	Amsterdam	1997	Outcomes for assessing interventions to promote patient involvement in health care decisions	no
234	Amsterdam	1997	Breast cancer screening: effective and efficient as well as efficacious	no
235	Amsterdam	1997	"Admissible Evidence": the nature of evidence in Public Health and Medicine	duplicate	Double abstract 211
236	Amsterdam	1997	Evidence-based medicine: view from the trenches	duplicate	Double abstract 212
237	Amsterdam	1997	The medical management of children who failed the Ewing hearing test: current practice compared to outcomes of RCTs	duplicate	Double abstract 213
238	Amsterdam	1997	When clinical practice does not follow the evidence: physician's recommendation of mammography	duplicate	Double abstract 214
239	Amsterdam	1997	Routine preoperative investigation: results of a survey in Italy	duplicate	Double abstract 215
240	Amsterdam	1997	Current status and future perspectives of health technology assessment in Germany	duplicate	Double abstract 216
241	Amsterdam	1997	Promoting the rigorous development of clinical guidelines through the creation of a common appraisal	duplicate	Double abstract 217
242	Amsterdam	1997	The UK NHS HTA programme	duplicate	Double abstract 218
243	Amsterdam	1997	Disseminating and implementing practice guidelines: findings from the U.S. Agency for Health Care Policy & Research	duplicate	Double abstract 219
244	Amsterdam	1997	The state of the art of practice guidelines development, dissemination, and evalution in Canada	duplicate	Double abstract 220
245	Amsterdam	1997	Disseminating research findings to professional and lay audiences: a case study	duplicate	Double abstract 221
246	Amsterdam	1997	Implementation of evidence-based indications for prevention of cardiovascular disease at a community level: an integrated project in the metropolitan area of Naples	duplicate	Double abstract 222
247	Amsterdam	1997	A rough guide to implementation: the Royal College of General Practitioners (RCGP) in Scotland	duplicate	Double abstract 223
248	Amsterdam	1997	Demonstrating evidence-based practice	duplicate	Double abstract 224
249	Amsterdam	1997	Effectiveness of cholesterol testing and treatment in primary prevention	duplicate	Double abstract 225
250	Amsterdam	1997	Developing cost effectiveness in guidelines	duplicate	Double abstract 226
251	Amsterdam	1997	Management strategies for peptic ulcer disease and Helicobacter pylori eradication	duplicate	Double abstract 227
252	Amsterdam	1997	Economic evaluation of lung transplantation: results and implementation	duplicate	Double abstract 228
253	Amsterdam	1997	Increasingly effective: a new resource to support effective communication with consumers	duplicate	Double abstract 229
254	Amsterdam	1997	Evidence-based patient choice: patients' and experts' views of patient information materials	duplicate	Double abstract 230
255	Amsterdam	1997	A population based study of patient treatment preferences for prostate cancer: early results from the Prostate Cancer Intervention Versus Observation Trial (PIVOT) Registry	duplicate	Double abstract 231
256	Amsterdam	1997	Prioritisation of varicose vein treatments- incorporating patient preferences	duplicate	Double abstract 232
257	Amsterdam	1997	Outcomes for assessing interventions to promote patient involvement in health care decisions	duplicate	Double abstract 233
258	Amsterdam	1997	Breast cancer screening: effective and efficient as well as efficacious	duplicate	Double abstract 234
259	Amsterdam	1997	Title undeclared	yes	In results: An evaluation of the use and usefulness will take place during the next months
260	Amsterdam	1997	Are criteria to evaluate the appropriateness of performing colonoscopy evidence based?	no
261	Amsterdam	1997	Computerized protocols for diagnostic test ordering: reliability, cost and patient satisfaction	no
262	Amsterdam	1997	Evaluating diagnostic technologies: a review of strategies	no
263	Amsterdam	1997	Critical Appraisal Skills Programme (CASP)	no
264	Amsterdam	1997	Clinical practice guidelines in oncology: two guideline development programs in France and Canada	yes	No results. In discussion: The results will lead to a more explicit appreciation of the determinants of the guideline development process and clinical decision-making
265	Amsterdam	1997	The organization of health technology assessment in a European perspective	no
266	Amsterdam	1997	Development of a quality standards on allergology for German physicians	no
267	Amsterdam	1997	Evidence-based recommendations from the U.S. Agency for Health Care Policy and Research (AHCPR)- past, present and future	no
268	Amsterdam	1997	Developing, disseminating and implementing national evidence based guidelines for UK primary care: back pain as an example	no
269	Amsterdam	1997	Evaluation of clinical guidelines for the management of end stage renal disease in Europe: the EU BIOMED 1 study	no
270	Amsterdam	1997	Impact of an upper respiratory infection (URI) clinical guideline on costs and outcomes of care	no
271	Amsterdam	1997	Innovative methods of evaluating implementation of the UK national breast referral guidelines for general practitioners: the BRIDGE study	no
272	Amsterdam	1997	Implementing the evidence: developing theory, improving practice	no
273	Amsterdam	1997	How are policy-makers using the evidence? Models of research utilisation in theory and practice	no
274	Amsterdam	1997	The scientific basis of cancer care: the discrepancy between research priorities and research efforts	no
275	Amsterdam	1997	From theory to practice: ethical challenges and limitations of evidence-based policymaking	no	not a research study report
276	Amsterdam	1997	Making research make a difference II: disseminating and implementing R&D findings in a health service	no
277	Amsterdam	1997	The role of evidence in population based health outcome assessments by health authorities	no
278	Amsterdam	1997	Changing practice: encouraging the use of ECV for women with a breech presentation at term	no
279	Amsterdam	1997	The implementation of clinically effective stroke services in the UK	no
280	Amsterdam	1997	An educational package for the management of menorrhagia in the East Anglian region	no
281	Amsterdam	1997	Applying research evidence in real life: using epidemiologists as change agents in hospitals	no
282	Amsterdam	1997	What obstacles do general practitioners face in implementing guidelines for the management of depression?	no
283	Amsterdam	1997	The progress of evidence-based healthcare in the National Health Service in England and Wales	no
284	Amsterdam	1997	Critically appraising guidelines II: the quantity and quality of UK clinical guidelines for the management of asthma, coronary artery disease, breast cancer, lung cancer, and depression	no
285	Amsterdam	1997	The implementation of clinical guidelines in an academic medical centre	no
286	Amsterdam	1997	Implementing guidelines in an academic hospital	no
287	Amsterdam	1997	Systematic review of the effectiveness of clinical practice guidelines for nurses and professions allied to medicine	no
288	Amsterdam	1997	The present status of evidence based medicine (E.B.M.): how relevant is it for developing countries?	no	not a research study report
289	Amsterdam	1997	Medico-legal issues related to mammographic screening	no
290	Amsterdam	1997	From evidence to clinical guidelines in different countries: the case of spinal manipulation for acute low back pain	no
291	Amsterdam	1997	ETIC and EMIC approaches to exploring concepts and experiences of psychological disorders	no
292	Amsterdam	1997	Genetic discrimination today- the empirical evidence	no
293	Amsterdam	1997	Evidence based medicine and economics: a case study of a systematic review of dialysis management	no
294	Amsterdam	1997	A meta-analysis that wasn't because of inappropriate trial design and reporting	no
295	Amsterdam	1997	Unreported trial amnesty	yes	At the Cochrane Colloquium, the preliminary results from the amnesty will be presented.
296	Amsterdam	1997	Publication bias in statistical overview of trials: example of psychological rehabilitation following myocardial infarction	no
297	Amsterdam	1997	Prevention of asthma admissions with steroids	no
298	Amsterdam	1997	The effect of hormone replacement therapy (HRT) for osteoporosis: a Cochrane systematic review	no
299	Amsterdam	1997	Improving pharmaceutical use in primary care in developing countries: a critical review	no
300	Amsterdam	1997	Intercessory prayer: a systematic review at the limits of the randomized controlled trial	yes	Results and conclusions will be available by the end of May 1997 and presented first at the Amsterdam Colloquium
301	Amsterdam	1997	Analysing systematic reviews of different types of diagnostic studies	no
302	Amsterdam	1997	Diagnostic value of digital rectal examination (DRE) for detection of prostate cancer: the influence of methodological characteristics on outcome	no
303	Amsterdam	1997	Do endorphins mediate placebo analgesia in humans? A systematic review	no
304	Amsterdam	1997	Methodological aspects of a meta-analysis of placebo-controlled trials of homeopathic treatment strategies	no
305	Amsterdam	1997	Does blinding affect the results of meta-analyses?	no
306	Amsterdam	1997	Delphi list: a consensus criteria list to assess trial quality	no
307	Amsterdam	1997	Local sealed envelope randomisation in a multicentre trial: a cautionary tale	no
308	Amsterdam	1997	Interpreting the outcomes of stroke rehabilitation trials	no
309	Amsterdam	1997	Prevention of ankle ligament injuries	no
310	Amsterdam	1997	Oxytocin vs Syntometrine in active management of the third stage of labour	no
311	Amsterdam	1997	Efficacy of NSAISs for low-back pain: a systematic review of randomized clinical trials	no
312	Amsterdam	1997	Systematic review of antifibrinolytic treatment in aneurysmal subarachnoid haemorrhage. A Cochrane Collaboration review	no
313	Amsterdam	1997	The contribution of a Cochrane Centre towards "ensuring the accessibility" of Cochrane systematic reviews	no	some results
314	Amsterdam	1997	More good than harm: how well can Cochrane reviews help people decide?	no
315	Amsterdam	1997	Chinese involvement in the Cochrane Collaboration	no	not a research study report
316	Amsterdam	1997	Development of the Spanish Cochrane Collaboration (1995-1997)	no
317	Amsterdam	1997	Variations between trials of the effect of chemotherapy: an exploratory analysis of the meta-analysis of chemotherapy in head and neck carcinoma data	no
318	Amsterdam	1997	Measuring the effectiveness of medical rehabilitation: direct or indirect measurement of change?	no
319	Amsterdam	1997	How to make the best use of published summary statistics in systematic reviews of survival data	no
320	Amsterdam	1997	Individual patient data or published data meta-analysis: a systematic review	no
321	Amsterdam	1997	A systematic review of the treatment of acute bronchitis/upper respiratory tract infection in the community	no
322	Amsterdam	1997	A meta-analysis of colorectal cancer screening with fecal occult blood	no
323	Amsterdam	1997	Analysis of randomized controlled trials on the effects of exercise training on the bone mass in pre- and post-menopausal women	no
324	Amsterdam	1997	A systematic review of trials evaluating the effects of computer-based clinical decision support systems	no
325	Amsterdam	1997	Evaluation of the summary statistics used for meta-analyses using literature survival data oncology	no
326	Amsterdam	1997	Issues and problems in rehabilitation reviews, and how these may be addressed	no
327	Amsterdam	1997	Systematic reviews in nursing	no
328	Amsterdam	1997	Experiences in running a field	no	not a research study report
329	Amsterdam	1997	Which literature retrieval method is most effective? Teaching the Index Medicus/Medline in post-graduate courses for family physicians	no
330	Amsterdam	1997	Methodological aspects of randomized trials (RCTs) and controlled clinical trials (CCTs) concerning the treatment of suicide attempters	no
331	Amsterdam	1997	Risperidone for schizophrenia- a systematic review	no
332	Amsterdam	1997	Estimating sample size in randomised controlled trials where patients are clustered	no
333	Amsterdam	1997	Surgery for the treatment of obstructive sleep apnoea	no
334	Amsterdam	1997	Should a power analysis be included in a systematic review?	no
335	Amsterdam	1997	The Systematic Reviews Training Unit: capacity building for the future	yes	Details of the process of training a student to progress from the 'problem' to the question, protocol, systematic review, and dissemination will be presented.
336	Amsterdam	1997	A systematic review of treatment studies of patients who have attempted suicide	yes	Results/discussion without results - methods? The results of the review will he discussed in greater detail at the Colloquium.
337	Amsterdam	1997	Ultrasound therapy for musculoskeletal disorders: evaluating efficacy, setting priorities for research and for implementing the evidence	yes	some results? - Final results will be presented at the 5th Cochrane Colloquium
338	Amsterdam	1997	The role of meta-analysis in assessing the scientific basis of lasers in medicine	no
339	Amsterdam	1997	Treatments for plantar heel pain	no
340	Amsterdam	1997	Dynamic exercise therapy in rheumatoid arthritis (RA)	no
341	Amsterdam	1997	Survival analysis used to estimate time to publication of reports of randomised controlled trials	no
342	Amsterdam	1997	A systematic review of oral steroids in cystic fibrosis: statistical challenges	no
343	Amsterdam	1997	Developing a checklist for assessing quality of clinical trials in psychiatry	no
344	Amsterdam	1997	Identification of randomized clinical trials (RCT) in sarcoma	no
345	Amsterdam	1997	A systematic review of multidisciplinary team care (MTC) in rheumatoid arthritis (RA)	no
346	Amsterdam	1997	Comparison of holding chambers and nebulisers for beta-agonists in acute asthma, (a systematic review)	no
347	Amsterdam	1997	Meta-analysis of ROC curves	no
348	Amsterdam	1997	Residual confounding a criterion for assessing quality of randomized trials	no
349	Amsterdam	1997	Metaanalysis of the perioperative prophylaxis of ceftriaxon versus other cepalosporins	yes	The meta-analysis is still in work and the results are expected in summer (July 1997).
350	Amsterdam	1997	Meta-analysis of clinical trials with cyclophosphamide and cyclosporine A in MS patients	no
351	Amsterdam	1997	Effectiveness of a diagnostic test: comparison of two methods of pooling data	no
352	Amsterdam	1997	Chronic pain: systematic review of cognitive behavioural treatments	no
353	Amsterdam	1997	Facing the Evidence-Based Medicine and Guidelines era: what is the role of the academic institutions?	yes	Plan to conduct survey
354	Amsterdam	1997	A comparison of MEDLINE, EMBASE AND CINAHL on searches for systematic reviews in respiratory health	no
355	Amsterdam	1997	Systematic reviews of diagnostic tests- a new challenge for laboratory medicine	no
356	Amsterdam	1997	A systematic review of RCTs to change the self-concept of children and adolescents	no
357	Amsterdam	1997	A systematic review of RCTs of behavioural interventions to prevent children and adolescents smoking	no
358	Amsterdam	1997	Combining GP and hospital care for patients with rheumatoid arthritis (RA)- a randomised controlled trial	no
359	Amsterdam	1997	The chemical basis of pain and its management	no
360	Amsterdam	1997	A strategy to maximise data retrieval	yes	This strategy is currently being implemented. The presentation will evaluate the contribution of each component to the review, which is due for completion by October 1997
361	Amsterdam	1997	Efficacy of physical exercises and gait training in patients with intermittent claudication	no
362	Amsterdam	1997	Conservative treatment of stress incontinence in women: a systematic review of randomized clinical trials	no
363	Amsterdam	1997	Efficacy of combined inhaled anticholinergics and B2-agonists in the initial management of acute pediatric asthma	no
364	Amsterdam	1997	Drug treatment for scabies	no
365	Amsterdam	1997	Rehabilitation and cross-over design: an evaluation on Medline and Embase	no
366	Amsterdam	1997	Searching bibliographic databases: costs and benefits	no
367	Amsterdam	1997	The return of the register: the UKCCCR Register of Cancer Trials	no
368	Amsterdam	1997	Sorting the men from the boys? A systematic review of bone marrow and peripheral blood stem-cell transplantation for malignancy	yes	This project is in progress and final results will be available for presentation at the 5th International Cochrane Colloquium.
369	Amsterdam	1997	Looking for the evidence: is there bias in the publication of individual patient data meta-analyses?	yes	The factors that influence the publication of IPD meta-analyses will be described.
370	Amsterdam	1997	Software for making the best use of published summary statistics in systematic reviews of survival data	no
371	Amsterdam	1997	Dependent observations in RCTs regarding carpal tunnel syndrome	no
372	Amsterdam	1997	Quantifying heterogeneity in meta-analyses	no
373	Amsterdam	1997	Critical review of meta-analyses of randomized clinical trials in hepatogastroenterology	no
374	Amsterdam	1997	NSAIDS & osteoarthritis of the knee: a systematic review	no
375	Amsterdam	1997	After MEDLINE? Dividend from other potential sources of randomised controlled trials	no
376	Amsterdam	1997	Assessment of dialysis technology:- a Cochrane systematic review comparing bicarbonate with acetate haemodialysis in ESRD	no
377	Amsterdam	1997	So, where is the evidence for neuroleptic-induced tardive dyskinesia?	no
378	Amsterdam	1997	Presenting meta-analysis as a typical 2 X 2 table	no	not a research study report
379	Amsterdam	1997	Prevention of steroid-induced osteoporosis with bisphosphonates- a meta-analysis	no
380	Amsterdam	1997	Identification of trials using electronic databases. Performance of MEDLINE and EMBASE for selected rheumatologic topics	no
381	Amsterdam	1997	Diagnostic methods for maxillary sinusitis: a systematic review	no
382	Amsterdam	1997	Placebo effect in the treatment of duodenal ulcer: the more placebos per day, the better the healing?	no
383	Amsterdam	1997	What could be expected from systematic reviews on individual patient data? Examples from hypertension treatment	no
384	Amsterdam	1997	Inter-reader variation	no
385	Amsterdam	1997	Experiences from a prospective individual patient meta-analysis project: TAs-PP	no
386	Amsterdam	1997	Differences between messages and recommendations	no
387	Amsterdam	1997	The WHO Reproductive Health Library: disseminating effectiveness information in developing countries	no
388	Amsterdam	1997	Pooling diagnostic publications: watch for outliers!	no
389	Amsterdam	1997	How effective is teaching critical appraisal skills to healthcare professionals? A systematic review of the literature	no
390	Amsterdam	1997	A meta-regression analysis of insulin and cardiovascular disease	no
391	Amsterdam	1997	The importance of a systematic search strategy	no
392	Amsterdam	1997	Blinded assessment of the methodological quality	yes	Results will be presented at the Cochrane Colloquium.
393	Amsterdam	1997	Proposal for a standard protocol for systematic reviews of treatment for back pain	yes	The results of the workshop and the consensus meeting in May will be presented at the Cochrane Colloquium.
394	Amsterdam	1997	Physiotherapy for shoulder pain: a systematic review of randomised clinical trials	no
395	Amsterdam	1997	Active management of the third stage of labour	no
396	Amsterdam	1997	Use of the Comments and Criticisms Facility: Pilot experience with new systematic reviews	yes	analyses in progress
397	Amsterdam	1997	Data extraction problems associated with RCTS of cross-over design assessing the effects of medical treatment for menorrhagia	no
398	Amsterdam	1997	Clinical studies in German health care journals: publication quality and assessment	no
399	Amsterdam	1997	Quality assessment of trials found within the scope of Cochrane Collaboration Depression, Anxiety & Neurosis Group	yes	The final results and conclusions will be presented at the Cochrane Collaboration in October 1997
400	Amsterdam	1997	The placebo effect dependent on time?- A meta-analysis	no
401	Amsterdam	1997	How do we assess the impact of the CDSR: a protocol for discussion	no	Some results
402	Amsterdam	1997	Statistical aspects of quality control of handsearching medical literature for identification of clinical trials	no
403	Amsterdam	1997	Collaboration to identify controlled trials in general health care journals in Europe	no
404	Amsterdam	1997	Prophylaxis using heparin, low molecular weight heparin and phsyical methods against venous thrombosis in hip fracture surgery	no
405	Amsterdam	1997	The effectiveness of healthy community initiatives: a systematic overview of community based projects	no
406	Amsterdam	1997	Transferring Public Health Nursing research to health system planning: assessing the relevance and accessibility of systematic reviews	no
407	Amsterdam	1997	Quality improvement in parent-child reviews	no
408	Amsterdam	1997	Searching for the evidence: source, time and yield	no
409	Amsterdam	1997	Manipulating the type, timing and amount of input from reviewers with different expertise to reduce bias in systematic review: a case report	no
410	Amsterdam	1997	A systematic overview of individual data from 100,000 patients in randomised trials: data management aspects	no
411	Amsterdam	1997	Use of individual patient data vs. published reports in a meta-analysis: the case of ACE-inhibitors in myocardial infarction	no
412	Amsterdam	1997	Univariate and multivariate prognostic indexes to evaluate treatment efficacy in a systematic overview	no
413	Amsterdam	1997	Sigma N=1 does not equal RCT	no
414	Amsterdam	1997	Antilibidinal managements of disorders of sexual preference and those who have been convicted of sexual offences	yes	results will be presented first at the 1997 Amsterdam Cochrane Colloquium
415	Amsterdam	1997	Identification of clinical trials (CTs) conducted in Spain (1971-1995)	no
416	Amsterdam	1997	Identification of health science publications in Spain (1971-1995)	no
417	Amsterdam	1997	A report of handsearching Chinese neurological journals	no
418	Amsterdam	1997	Prevention of asthma relapse with steroids	no
419	Amsterdam	1997	Do antidepressants work in depression in physical illness?	no
420	Amsterdam	1997	Should we continue to handsearch MEDLINE-indexed journals prospectively? Some up-to-date empirical evidence	yes	publications will be carried out in June 1997
421	Amsterdam	1997	Interventions to reduce the incidence of falling in the elderly	no
422	Amsterdam	1997	An overview of randomized controlled trials in non-insulin dependent diabetes mellitus	no
423	Amsterdam	1997	Hand searching of Finnish medical journals	no
424	Amsterdam	1997	Using electronic searching to retrieve additional randomized controlled trials missed by full text searching	no
425	Amsterdam	1997	Training and support; one region's views and needs	yes	shall present our results and recommendations at the colloquium
426	Amsterdam	1997	Searching MEDLINE: publication type as prima facie evidence of study design	no
427	Amsterdam	1997	Quick on the draw: producing a sound evidence base to a tight time scale	no
428	Amsterdam	1997	Electroconvulsive therapy for schizophrenia: using the evidence in a developing country	no
429	Amsterdam	1997	Natural history of cervical dysplasia: a meta-analysis	no
430	Amsterdam	1997	Meta-analyses of early postnatal dexamethsone (dx) for prevention of chronic lung disease (CLD)	no
431	Baltimore	1998	Characteristics of meta-analyses submitted to a general medical journal	no
432	Baltimore	1998	Quality assurance of Cochrane systematic review abstracts; a comparison with abstracts published in evidence-based medicine	no
433	Baltimore	1998	Quality of Cochrane systematic review abstracts; readability and comparison with handbook guidelines	no
434	Baltimore	1998	Ovarian ablation in breast cancer: 1948-1998, the 50 year journey from randomised trial to Cochrane Review	no
435	Baltimore	1998	Task analysis of systematic reviewing: implications for electronic trial reporting	no
436	Baltimore	1998	Consumer needs for medicines information: a role for Cochrane?	no
437	Baltimore	1998	Realities of practice: engaging parents and general practitioners in developing clinical practice guidelines	no	evaluation will be presented
438	Baltimore	1998	Qualitative/quantitative descriptors of risk and benefit of hormone replacement therapy	no
439	Baltimore	1998	Consumer representation on the Cochrane Musculoskeletal Review Group	no
440	Baltimore	1998	Cochrane Airways reviews: can they make a difference?	yes	results will be presented at the Colloquium in October
441	Baltimore	1998	Gender-specific information in published reports of clinical trials of drug therapy for myocardial infarction: a call for structured reporting of gender	no
442	Baltimore	1998	Grading articles and grading evidence: issues for evidence-based practice activities	no
443	Baltimore	1998	Collecting systematic review data	no
444	Baltimore	1998	Impact of quality items on study outcome: treatments in acute lateral ankle sprains	no
445	Baltimore	1998	50 Years of randomised controlled trials relevant to the care of schizophrenia: 2000 studies, 18 outcomes, 670 rating scales	no
446	Baltimore	1998	Are health authority policy and commissioning decisions evidence-based?	no
447	Baltimore	1998	A randomized trial of the preference of gastroenterologists for a Cochrane review versus traditional reviews	yes	results are not yet available
448	Baltimore	1998	Dissemination and use of research evidence for policy and practice: a framework for developing, implementing and evaluating strategies	no
449	Baltimore	1998	Methodological quality of practice guidelines produced by scientific society: a need for improvement?	no
450	Baltimore	1998	Using systematically synthesised evidence to inform the funding of new clinical trials- the UK Medical Research Council approach	no	bunch of text
451	Baltimore	1998	Approaches to applicability in the recent literature	no
452	Baltimore	1998	Meta-analysis of case-series: graphical methods for selecting functional forms of exposed factors and model	no
453	Baltimore	1998	Much ado about nothing: statistical methods for meta-analysis with rare events	no
454	Baltimore	1998	Effect of length of follow-up on meta-analysis	no
455	Baltimore	1998	Maximizing retrieval of relevant studies: the Potential Source Study Classification System	no
456	Baltimore	1998	Identifying randomized controlled trials in conference proceedings abstracts	no
457	Baltimore	1998	50 Years of reporting of randomised controlled trials in general health care journals worldwide: how things have changed	no
458	Baltimore	1998	Searching LILACS database improves systematic reviews	no
459	Baltimore	1998	Effect sizes for continuous data: original metric versus standardized differences	no
460	Baltimore	1998	Numbers needed to treat derived from meta-analyses are misleading	no
461	Baltimore	1998	Nedocromil sodium as treatment of exercise-induced bronchoconstriction: a comparison of results from a meta-analysis with individual patient data	no
462	Baltimore	1998	Individual patient data meta-analysis with time-to-event outcomes	no
463	Baltimore	1998	Guidelines for reporting adverse effects in clinical trials should be improved- lessons from acute pain	no
464	Baltimore	1998	Another decision to evaluate: choice of standardized mean difference effect size estimator	no
465	Baltimore	1998	A comparison of checked versus unchecked individual patient data (IPD)	no
466	Baltimore	1998	Comparison of four methods for meta-analysis of survival data	no
467	Baltimore	1998	Repeated measures meta-analysis of clinical trials	no
468	Baltimore	1998	Including interrupted time series (ITS) designs in systematic reviews	no
469	Baltimore	1998	Pseudo-trials: a method to explore the effect model	no
470	Baltimore	1998	Supporting carers of people with Alzheimer's disease: the qualitative challenge	no
471	Baltimore	1998	Design characteristics and performance of diagnostic tests. A systematic review on the value of tissue polypeptide antigen (TPA) in the diagnosis of lung cancer	no
472	Baltimore	1998	Survival curve and hazard ratio program (SCHARP) for meta-anaysis of individual patient data	no
473	Baltimore	1998	Graphical plots for investigating heterogeneity in meta-analysis	no
474	Baltimore	1998	Concordance of data between conference abstracts and full reports	no
475	Baltimore	1998	Do certain countries produce only positive results?	no
476	Baltimore	1998	Systematic reviews in heart diseases: blind spots and duplication	no
477	Baltimore	1998	The effect of information framing on the practices of physicians: a systematic review of the literature	no
478	Baltimore	1998	Evaluation of literature on the toxicity of Chinese herbal medicines	no
479	Baltimore	1998	Randomized controlled trials in the leading Chinese internal medical journals	no
480	Baltimore	1998	Finding evidence for alternative medicine in cancer: a systematic review	no
481	Baltimore	1998	Computed vs. effective intercoder reliability for systematic reviews	no
482	Baltimore	1998	Reviewing the reviews: the evidence base of contemporary medicine is weak	no
483	Baltimore	1998	Does the language of publication of reports of randomized trials influence the estimates of intervention effectiveness reported in meta-analyses?	no
484	Baltimore	1998	Critical Appraisal Skills Programme (CASP)	no
485	Baltimore	1998	Use of Cochrane Library in consensus conference on childhood asthma	no
486	Baltimore	1998	Evaluating population-based interventions and translating evidence into action: overview of methods for the development of the guide to community preventive services	no
487	Baltimore	1998	Evidence For evidence-based policy	no	not a research study
488	Baltimore	1998	Survey of knowledge of evidence-based medicine among clinicians in China	no
489	Baltimore	1998	Spreading the word about public health research: the Public Health Effectiveness Project	no
490	Baltimore	1998	Beyond the systematic review: an example of a pilot decision analysis	no
491	Baltimore	1998	The Editorial Subgroup of the Cochrane Collaboration's Steering Group	no	not a research study
492	Baltimore	1998	An quality assurance program evaluating prescription for tardive dyskinesia in French psychiatric hospitals: integration of Cochrane systematic reviews as an evidence-based reference	yes	results will be available
493	Baltimore	1998	Production, local adaptation and implementation of practice guidelines using evidence-based approaches: the collaboration between Emilia Romagna Regional Agency and the Italian Cochrane Centre	no	not a resarch study
494	Baltimore	1998	A systematic review on the impact of mass media on health services utilisation	no
495	Baltimore	1998	Disseminating results of systematic reviews through a TV show in Brazil	no
496	Baltimore	1998	A pilot project to create partnerships between academic and professional organizations to produce and disseminate systematic reviews	no
497	Baltimore	1998	Translating the Cochrane Library into Spanish	no	not a research study
498	Baltimore	1998	Development of a centralized trials registry for research on HIV/AIDS prevention, intervention, and treatment: issues and considerations	no
499	Baltimore	1998	Critical appraisal criteria for clinical guidelines in Germany.- A project of the German Medical Association (GMA) and the National Association of Statutory Health Insurance Physicians (NASH3P)	no
500	Baltimore	1998	Which coding system for therapeutic information	no
501	Baltimore	1998	Assessing the quality of economic studies of health care-searching for an ideal instrument	no
502	Baltimore	1998	Quality assessment of trials found within the scope of Cochrane Collaboration Depression, Anxiety & Neurosis (CCDAN)	no
503	Baltimore	1998	Randomized controlled trials relevant to viral hepatitis in the Chinese literature	no
504	Baltimore	1998	A systematic review of the quality of homeopathic clinical trials	no
505	Baltimore	1998	Can systematic reviews provide the evidence needed for making regulatory decisions? An FDA's statistician's perspective	no
506	Baltimore	1998	Randomized controlled trials in "Chinese Journal of Infectious Diseases"- a handsearching of 1983~1997	no
507	Baltimore	1998	A multifile search of five bibliographic databases for stroke trials	no
508	Baltimore	1998	A World Wide Web interface for the UKCCCR Register Of Cancer Trials	no	not a research study
509	Baltimore	1998	Descriptive analysis of current levels of Cochrane Collaboration hand search activities	no
510	Baltimore	1998	Development of an optimal search strategy for the retrieval of controlled trials using PubMed	yes	Some results, rest will be presented later
511	Baltimore	1998	Reports of controlled trials from EMBASE: an important contribution to The Cochrane Controlled Trials Register	no
512	Baltimore	1998	Are you searching the right database? An example from mental health	no
513	Baltimore	1998	An interactive hypertext database of synoptic summaries of cardiovascular clinical trials	no	not a research study (add)
514	Baltimore	1998	Developing the specialised register for the Cochrane Effective Practice and Organisation of Care Review Group (EPOC)	no
515	Baltimore	1998	Identifying non-randomised studies in Medline	no
516	Baltimore	1998	Collecting the trials in depression, anxiety & neurosis- what's the point?	no
517	Baltimore	1998	Improving retrieval of clinical trials in the LILACS database	no
518	Baltimore	1998	Identification and description of the clinical trials published in Spanish journals of general and internal medicine during the period 1971-1995	no
519	Baltimore	1998	Identifying RCTs in MEDLINE by publication type and through the Cochrane Strategy: the case in hypertension	no
520	Baltimore	1998	An electronic data repository of randomized controlled trials for the treatment of depressive disorders	no
521	Baltimore	1998	Antidepressants for the treatment of bulimia nervosa (BN)	no
522	Baltimore	1998	A systematic review of magnesium sulfate in the treatment of acute exacerbations of asthma	no
523	Baltimore	1998	A systematic review of nedocromil sodium in the prophylactic treatment of exercise-induced bronchoconstriction	no
524	Baltimore	1998	Does psychiatric depression worsen cardiovascular outcome after myocardial infarction? A systematic review	no
525	Baltimore	1998	Antidepressants versus psychtherapy for the treatment of bulimia nervosa (BN)	no
526	Baltimore	1998	An evaluation of interventions to reduce the use of tobacco products	yes	results will be presented
527	Baltimore	1998	A challenge to accepted wisdom: systematic review of 35 Years of cholera vaccine trials	no
528	Baltimore	1998	Comparing preventive strategies in hypertension: risk prediction or blood pressure level? Insight from a meta-analysis based on individual patient data	no
529	Baltimore	1998	Fluoride therapy to prevent postmenopausal osteoporosis	no
530	Baltimore	1998	Moderate-term, low dose corticosteroids for rheumatoid arthritis	no
531	Baltimore	1998	Alendronate for prevention and treatment of postmenopausal osteoporosis	no
532	Baltimore	1998	Associated factors with abdominal aortic aneurysm: a systematic review of literature	no
533	Baltimore	1998	Meta-analyses of placebo controlled trials of disease-modifying antirrheumatic drugs (DMARDS) for the treatment of rheumatoid arthritis	no
534	Baltimore	1998	The straight leg raising test: meta-analysis of the diagnostic accuracy in radiculopathy	no
535	Baltimore	1998	Cochrane systematic reviews: data representation beyond RevMan	no
536	Baltimore	1998	Comprehensive Meta Analysis- a computer program	no	not a research study
537	Baltimore	1998	Beta-test of a software program designed to facilitate systematic research reviews	no
538	Baltimore	1998	The Dyspepsia Trials Collaborators' Group	no
539	Rome	1999	A Systematic Analysis of Process Evaluations	yes	results will be available by mid-June
540	Rome	1999	Observational and qualitative research: increasing a review's relevance to practitioners and consumers	no	results without results, narrative
541	Rome	1999	Bringing Narrative Evidence 'into the Fold': Methods for Generalizing from Individual Narrative Data	no
542	Rome	1999	Meta-analysis of qualitative and quantitative study evidence	no	results without results
543	Rome	1999	Combining Qualitative and Quantitative Information in Reviews	no	not a research study
544	Rome	1999	Systematic Reviews: Taking up the Qualitative Challenge.	no
545	Rome	1999	How to Involve Consumers in Cochrane Reviews?	no	not a research study
546	Rome	1999	A Systematic Review of Prophylactic Mastectomy	yes	Preliminary results will be presented at the Cochrane Colloquium in Rome
547	Rome	1999	Consumer Representation in Complementary Medicine	no
548	Rome	1999	Demonstration of DIPEX: A Database of Individual Patient Experiences	no	not a research study
549	Rome	1999	Experiences Of A Consumer	no
550	Rome	1999	Consumer Involvement in the Interpretation, Dissemination and Implementation of the Results of Systematic Reviews: 4 Collaborative Review Group Perspectives.	no	not a research study
551	Rome	1999	How Should We Interpret Updated Meta-analyses?	no
552	Rome	1999	Factors Affecting the Interpretation of Meta-analysis	no
553	Rome	1999	Incorporating number of events as estimated from the Kaplan Meier curves in a literature based meta-analysis: When the going gets tough, should we get going?	no
554	Rome	1999	Calculation of Numbers Needed to Treat from Systematic Reviews. Point estimate and Confidence Intervals compared using six different methods.	no
555	Rome	1999	Is the Standardised Mean Difference a suitable Measure of Treatment Effect?	no
556	Rome	1999	Heterogeneity in Systematic Reviews of Diagnostic Studies	no
557	Rome	1999	Travelling to the tropics? How to enrich a systematic review with good observational evidence about adverse effects	no
558	Rome	1999	Methodological Quality of Non-Randomized Intervention Studies	yes	methods, no results
559	Rome	1999	Meta-Analysis of Non-Experimental Studies: A Review of Possible Applications in Environmental Health	no
560	Rome	1999	Internal validity of estimates of effectiveness from non-randomised studies	no
561	Rome	1999	Use of non-randomised evidence in Cochrane Effective Practice and Organisation of Care (EPOC) group's reviews	no
562	Rome	1999	Inclusion of observational studies in systematic reviews	no
563	Rome	1999	What Happens When the Evidence Is Not There?: The Contribution of Systematic Review Methodology to Future Research	no
564	Rome	1999	Research Implications From Cochrane Reviews- what happens to them?	no
565	Rome	1999	Ranking Outcome Variables and Comparing the Design of Eligible Studies with Current Standard of Care: Two Steps Towards Assessing Relevance of Existing Research	no
566	Rome	1999	Systematic' reviews in the development of evidence based guidelines	no	not a research study
567	Rome	1999	Neonatal Systematic Reviews and their Effect on Clinical Practice in NSW (Australia)	no
568	Rome	1999	Reduction in use of human albumin: Who mediated the change in response to what?	yes	sResults: I have identified that in most hospitals in our region the ordering and distribution of human albumin is handled by departments of haematology. Further survey work will continue between. May and July 1999. but no results from objectives
569	Rome	1999	Detecting and Adjusting for Publication Bias in Meta-Analysis: A Systematic Review	no
570	Rome	1999	Evaluation of the Impact of Grey Literature on Meta-Analysis.	no
571	Rome	1999	The Cochrane Stroke Group's Specialised Register of Trials: A Comprehensive and Unique Resource for Reviewers	no
572	Rome	1999	Use Of The World-Wide-Web To Identify Unpublished Evidence For Systematic Reviews- The Future Role Of The Internet To Improve Information Identification	no
573	Rome	1999	Bias In Meta-Analysis Due To Within Study Selective Reporting	no
574	Rome	1999	Differences between Information Provided in Abstracts of Randomized Controlled Trials in Neonates Submitted to the Annual Meeting of the American Pediatric Society and the Society for Pediatric Research (APS/SPR) and Final Publications- Implication	no
575	Rome	1999	Consumers' roles in topics identification In systematic reviews	no	not a research study
576	Rome	1999	How public agencies prioritize for systematic reviews: the UK experience	no	not a research study
577	Rome	1999	How are the topics of Cochrane reviews decided?	no
578	Rome	1999	How policy makers and researchers disappoint each other: can systematic reviews avoid this history?	no	not a research study
579	Rome	1999	Priority setting for reviews and economic analyses at the World Health Organisation	unevaluable	Abstract text completely missing
580	Rome	1999	How accurate are abstracts and how can we Improve their accuracy?	no	minimal results
581	Rome	1999	Clarifying the abstracts of systematic reviews	no	not a research study
582	Rome	1999	How can we make reporting of systematic reviews more valuable for users?	no	not a research study
583	Rome	1999	How can we improve the way we do systematic reviews?	no	not a research study
584	Rome	1999	Are systematic reviews in danger of amplifying the unimportant questions? The case of dermatology	no	not a research study
585	Rome	1999	A waste of time? What can or cannot be gained from systematic reviews when the available research is of questionable quality	no	minimal results
586	Rome	1999	The One World Alliance: ensuring relevance to countries with developing economies	no	not a research study
587	Rome	1999	Relevance In action: how can Cochrane reviews meet consumers' needs?	no	not a research study
588	Rome	1999	Publicity of data as an ethical obligation to patients and society	no	not a research study
589	Rome	1999	How Glaxo Wellcome contributes to the avoidance of publication bias	no	not a research study
590	Rome	1999	Integrated reviews: an Industry based approach	no
591	Rome	1999	The effects of duplicate publication and publication bias on systematic reviews	no	not a research study
592	Rome	1999	Pharmaceutical Industry sponsorship of research: Independence or Interference?	no	not a research study
593	Rome	1999	Bad examples of Interference In the conduct and publication of clinical research	unevaluable	Abstract text completely missing
594	Rome	1999	The public sector and the Cochrane Collaboration: potential and problems In the partnerships, and traps for young players	no	not a research study
595	Rome	1999	Funding support for ensuring that Cochrane Reviews are up to date and correct	no	not a research study
596	Rome	1999	Priority setting for review topics in the Cochrane Review Groups.	no	not a research study
597	Rome	1999	Consumers Setting Priorities for Cochrane Review Groups	no
598	Rome	1999	Should we Review Single Interventions or All Comparators in a Decision-Making Context?	no
599	Rome	1999	Use of the Cochrane Library in Medical Libraries in the United Kingdom.	no
600	Rome	1999	Training U.K. Librarians to Use the Cochrane Library: Has it Impacted on Usage of the Cochrane Library?	yes	no results
601	Rome	1999	Cochrane Electronic Library: Is The Giant Lost In Cyberspace?	no
602	Rome	1999	Usefulness of the Cochrane Library to U.S. Primary Care Clinicians.	no
603	Rome	1999	Searching For Evidence In Public Health Research: Which Source Is Most Effective?	no
604	Rome	1999	Identification of Clinical Trials Published in Iberoamerica (1948-1998)	no
605	Rome	1999	Collaboration In The Establishment Of A International Register Of Behavioral, Social, And Policy; Intervention Studies I HIV/AIDS Prevention	no
606	Rome	1999	The Development of a Database System for the Ongoing, Cumulative Reviews of Evidence-Based Research: The Studies Tracking, Acquisition, Review, and Synthesis (STARS) System	no
607	Rome	1999	Identifying HIV Prevention Trials for Systematic Review: Comparing Manual and Automated Methods of Retrieval	no
608	Rome	1999	Using the Cochrane Controlled Clinical Trials Register (CENTRAL) to Identify Clinical Trials in Selected Medical Fields	no
609	Rome	1999	The Use of "Grey Literature" in a Sub-set of Neurological Cochrane Reviews	no
610	Rome	1999	Trial Registers: What Do Users Really Really Want?	no
611	Rome	1999	RefTraK- The Cochrane Stroke Group's Specialised Register Management System: A Powerful Tool for Supporting Reviewers	no
612	Rome	1999	Randomized Controlled Trials in "Chinese Journal of Digestion "- A Handsearching of 1981-1998	no
613	Rome	1999	Dealing With Publication Bias: Different Mechanisms For Different Types Of Studies?	yes	results will be described
614	Rome	1999	Improving the Quality of Cochrane Reviews- a pilot project	yes	ongoing - results will be presented
615	Rome	1999	Assessing the Quality of Primary Studies: Empirical Study of Meta-Analyses Published in Leading Journals	no
616	Rome	1999	How Valuable is Effort to Contact Authors to Obtain Missing Data in Systematic Reviews	no
617	Rome	1999	Conventional Search Strategies Cannot Easily Identify Those Trials Of Drug Therapy Which Provide Quantitative Adverse Effects Data	no
618	Rome	1999	Editing abstracts of Cochrane systematic reviews	yes	no results
619	Rome	1999	Possible bias presenting the results of systematic reviews: An example and a suggested solution.	no
620	Rome	1999	Gender bias within the Cochrane Collaboration. Are we guilty of discrimination against women?	yes	abstract on the basis of the question
621	Rome	1999	Possible Bias in Selecting Interventions for Consumers Based on Effect Estimates	yes	no results
622	Rome	1999	The Possible Cochrane Neurological Network Newletter: an Information Channel to Diffuse the Cochrane Collaboration in the Neurological Field.	no	minimal results
623	Rome	1999	Increasing Criticisms and Reviewer's Responses to Them	no
624	Rome	1999	Influence Of "Blinding" On Selection Of Articles For Relevance	no
625	Rome	1999	A database of Informatics Evaluation in Primary Care	no
626	Rome	1999	Should Referees of Systematic Reviews Have Access to Original Papers?	no	not a research study
627	Rome	1999	Comparison of the Results of Randomized Controlled Trials and Observational Studies in the Assessment of Hormone Replacement Therapy	no
628	Rome	1999	Reliability of a Scale for Measuring the Methodological Quality of Clinical Trials	no
629	Rome	1999	Should systematic reviews include non-randomized trials? Quality and results of various study types investigating the effect of acupuncture on idiopathic headaches	no
630	Rome	1999	Randomized Trials Versus Observational Studies in Adolescent Pregnancy Prevention	no
631	Rome	1999	Aggregate Data Meta-Analysis With Time-To Event Outcomes: A Tutorial	yes	no results
632	Rome	1999	Collecting Unpublished Data for Systematic Reviews: a Proposal for a Randomised Trial	yes	no results
633	Rome	1999	Detection Of Outlying And Influential Trials: A Graphical Method To Explore Heterogeneity In Meta-Analysis	no
634	Rome	1999	Unpublished data from United States Food and Drug Administration New Drug Application Reviews: How Do They Compare to Published Data when Assessing Nonsteroidal Antiinflammatory Drug (NSAID) Associated Dyspepsia?	no
635	Rome	1999	Inadequate reporting of outcomes measured on ordinal and interval scales in relation to meta-analysis	no
636	Rome	1999	Dealing with Drop-outs in Clinical Trials and Meta-analyses	no
637	Rome	1999	Assessing the Quality of Reporting Meta-analyses of Randomized Controlled Trials	no
638	Rome	1999	Assessing the Quality of Reports of Systematic Reviews and Meta-analyses: A Systematic Review of Checklists and Scales	no
639	Rome	1999	Completing A Systematic Review in Diabetes: The Fish Oil Supplementation in Type 2 Diabetes Story	no
640	Rome	1999	The Effectiveness of Interventions Directed at Improvement of the Management of Diabetes Mellitus in Primary Care, Outpatient and Community Settings	no
641	Rome	1999	Calcium Antagonists Risk-Benefit and Blood Pressure Control in Diabetes: Review of Literature and Drug Utilization Profile	no
642	Rome	1999	Strategies for Partner Notification for Sexually Transmitted Diseases	no
643	Rome	1999	Cervical Cancer And Sexual Lifestyle: A Systematic Review of Health Education Interventions	no
644	Rome	1999	Describing complex interventions: An example from strike rehabilitation	no
645	Rome	1999	Assessing and Addressing the Perceived Barriers to Evidence-Based Stroke Rehabilitation	no
646	Rome	1999	Antibiotics versus Placebo in the Common Cold	no
647	Rome	1999	Behavioural therapy for chronic low back pain: how to interpret meta-analyses combining studies with multiple effect sizes?	no
648	Rome	1999	Critical Literature Review of Systematic Reviews on Chronic Low Back Pain	no
649	Rome	1999	Manual Therapy For Neck Disorders	no
650	Rome	1999	Multidisciplinary Rehabilitation for Subacute Low Back Pain, Neck and Shoulder Pain, Repetitive Strain Injuries, Fibromyalgia and Multilocational Musculoskeletal Pains among Working Age Adults. A systematic review	no
651	Rome	1999	Meta-analysis of Calcitonin for Corticosteroid-Induced Osteoporosis	no
652	Rome	1999	Exercise Therapy for Osteoporosis in Postmenopausal Women	no
653	Rome	1999	Individual Patient and Literature Based Meta-Analyses of Chemotherapy in Head and Neck Cancer: Reasons for Differing Results	no
654	Rome	1999	Questionable Beauty Of Prevention- Case Of Overweight Prevention	no	not a research study
655	Rome	1999	Economic Modelling Alongside a Systematic Review: Using Discrete Event Simulation to Model Dyspepsia Management Strategies.	yes	Samo rasprava
656	Rome	1999	Cost-Effectiveness of Nasal Calcitonin in Postmenopausal Women. Using Cochrane Collaboration Methods in Economic Evaluation	no
657	Rome	1999	Should Economic Appraisal Be Combined Within Systematic Reviews In The Cochrane Library?	no	not a research study
658	Rome	1999	Evidence on the Economics of Population-based Interventions: Methods Used in the Guide to Community Preventive Services	no
659	Rome	1999	Quantity and Quality of Health Economics Literature in Health Technology Assessment.	no
660	Rome	1999	Beyond Clinical Effectiveness- the Role of the UK NHS Economic Evaluation Database in Providing Best Evidence for Health Care	no	not a research study
661	Rome	1999	Mapi Research Institute Health-related Quality of Life Database (IQOD) Project.	yes	Results of the initial phase will be presented upon completion of analysis.
662	Rome	1999	Clinical trials in perinatal-neonatal medicine: Outcome of Abstracts Submitted for Annual Conference of The American Pediatric Society and The Society for Pediatric Research- Limited to Randomized Control Trials in Neonatology	no
663	Rome	1999	Making systematic reviews relevant to health care professionals	no
664	Rome	1999	Quality of Randomised Clinical Trials Affects Estimates of Intervention Efficacy	no
665	Rome	1999	Quality Predictors of Randomised Clinical Trials Published in the 'Hepatology' Journal	no
666	Rome	1999	Systematic Reviews Are Not Just Passive Reflections Of Available Research Evidence	no	not a research study
667	Rome	1999	Dissemination Model Emphasizes Multi-faceted Approach	no	not a research study
668	Rome	1999	Checklist for Neurological Review Article	yes	no results
669	Rome	1999	Empirical Assessment of Publication Bias: Lessons From Two Meta-Analyses	no
670	Rome	1999	Promises and Pitfalls in Systematic Reviews on Risk Factors for Musculoskeletal Pain	no
671	Rome	1999	Methodological Evaluation on Randomized Controlled Trials for Viral Hepatitis in Chinese Medical Literature	no
672	Rome	1999	Ursodeoxycholic Acid for Primary Biliary Cirrhosis- a Systematic Review	no
673	Rome	1999	Selection Bias in Preterm Cohort Studies Overestimates Survival: A Systematic Review	no
674	Rome	1999	Outcome Measures Used in Chinese Acute Stroke Trials	no
675	Rome	1999	Oral vasoactive medication in intermittent claudication: utile or futile?	no
676	Rome	1999	A Systematic Review of Psychotherapies in Bulimia Nervosa, Binge Eating Disorder and Related EDNOS Syndromes.	no
677	Rome	1999	May exogenous gangliosides cause Guillain-Barre syndrome? An opportunity for reviewing Cochrane reviews	no
678	Rome	1999	Systematic Review of Newborn Hearing Screening Guidelines. The Starting Point for a Provincial and National Research Agenda?	no
679	Rome	1999	Investigating Heterogeneity Across Studies- A Review of the Systematic Reviews in the Infectious Diseases Module of the Cochrane Library	no
680	Rome	1999	Safety And Effectiveness Of Adding Long-Acting p2-Agonists To Inhaled Corticosteroidds In The Management Of Chronic Asthma.	no
681	Rome	1999	Meta-analysis of Sequential Therapy with Amoxicillin plus Clavulanic Acid in the Treatment of Lower Respiratory Tract Infections	no
682	Rome	1999	Is Amitriptyline the Reference Antidepressant?	no
683	Rome	1999	Does Vitamin A Supplementation Decrease Mortality in Patients With Measles?	no
684	Rome	1999	Traffic engineering and educational interventions to reduce pedestrian injuries: Identifying controlled studies	no
685	Rome	1999	Interventions for Treating Hallux Valgus (Bunion)	no
686	Rome	1999	An Explicit Approach to Applying the Results of Cochrane Reviews to High-Risk Populations	no
687	Rome	1999	A Randomized Trial Of The Preference Of Gastroenterologists For A Cochrane Review Versus A Traditional Review	no
688	Rome	1999	The Validity of the McMurray Test and Joint Line Tenderness for Diagnosing Meniscal Lesions of the Knee: a Systematic Review	no
689	Rome	1999	Should we treat? Should we not treat? A meta-analysis as a powerful tool in conducting systematic reviews, and our evidence-based observations for the treatment of Nephrotic Syndrome (NS) in adult patients with Idiopatic Glomerulonephritides (GN).	no
690	Rome	1999	Quality Improvement Kit for Hospitals: Promoting Structural Change to Support Guideline Implementation	yes	findings of other studies will be presented?
691	Rome	1999	Evidence-Based Wound Care: Effectiveness of Dissemination to Health Professionals	no	minimal results
692	Rome	1999	The Stroke Therapy Evaluation Progrannne(STEP): An Attempt To Introduce A Culture Of Evidence-Based Practice Into Stroke Rehabilitation.	no
693	Rome	1999	Epidemiology, Methods and Quality of Systematic Reviews of Interventions to Change Provider Behaviour	no
694	Rome	1999	The use of the Cochrane database in teaching evidence-ased nedicine (EBM): Experiences in a developing country.	no
695	Rome	1999	'Hit, Miss or Maybe". An Analysis of the Usefulness ofCochrane Reviews to Commissioners of Health Care in one Health Region in the UK.	yes	just methods
696	Rome	1999	Promoting Evidence-Based Health Care in Canada: The Canadian Cochrane Network and Centre	no	not a research study
697	Rome	1999	Evidence Based Practice: Is Nursing Research Ready for Partnership?	no
698	Rome	1999	Getting research into practice: women-centred obstetric care	no	minimal results
699	Rome	1999	Involving Public Health Professionals In Reviewing The Evidence And Developing Recommendations For Public Health Policy, Practice And Research.	no	minimal results
700	Rome	1999	Factors that Predict the Influence of Systematic Overviews on Policy Decisions among Public Health Decision-Makers in Ontario: Multiple Logistic and Linear Regression Analyses	no
701	Rome	1999	Empirical Verification Of The Uncertainty Principle In Conducting Randomized Trials	no
702	Rome	1999	Different Sampling Strategies For Identifying Eligible Studies: The Effect On Outcome Of A Meta-analysis Of Nonsteroidal Antiinflammatory Drug-associated Dyspepsia	no
703	Rome	1999	How Comprehensive Is The MeSH Term "Breast Neoplasms"?	no
704	Rome	1999	A Comparison of Cochrane Reviews with Meta-Analyses Published in High Impact Journals	no
705	Rome	1999	Elaboration of Clinical Practice-Oriented Search Strategies in the Field of Oncology for a guidelines project.	yes	results will be presented
706	Rome	1999	Updating a Systematic Review and Meta-Analysis: First Annual Update of Sexual Risk reduction Effects Following HIV Intervention	no
707	Rome	1999	Effectiveness Of Decision Aids For People Facing Health Treatment Or Screening Decisions	no
708	Rome	1999	Locating Reports of Serious Adverse Drug Reactions.	no
709	Rome	1999	Assessing Leg Ulcer Prevalence Studies: Conceptual, Methodological and Practical Issues	no	results of other studies
710	Cape Town	2000	Overviews- The way foward for the collaboration?	no
711	Cape Town	2000	Do Language and culture influence how people interpret summaries of systematic reviews?	no
712	Cape Town	2000	Can Cinderalla's sisters make it to the ball? Summary reviews/overviews within revMan 4.1.	no
713	Cape Town	2000	The effects of interventions for smoking cessation- An overview	no
714	Cape Town	2000	Publishing overviews in the cochrane library	no	not a research study
715	Cape Town	2000	Do we need comprehensive literature searches? A study Of publication and language bias in meta-analyses of controlled trials.	no
716	Cape Town	2000	Publication bias is a serious threat to the validity of Cochrane reviews	no
717	Cape Town	2000	Publication bias and the human albumin review	no
718	Cape Town	2000	Time lag bias in publishing results of clinical trials: a systematic review	no
719	Cape Town	2000	Publication bias and heterogeneity in systematic reviews of newer pharmacotherapies for the treatment of depression	no
720	Cape Town	2000	Publication bias and meta-analysis: A practical example	no
721	Cape Town	2000	Getting malaria research to consumers: An evaluative study	yes	no results
722	Cape Town	2000	An individual patient data collaboration for malaria treatment	no	not a research study
723	Cape Town	2000	Target blood pressure for anti-hypertensive treatments: Evidence from an	no
724	Cape Town	2000	A meta-analysis of individual patient data with repeated outcome measures: treatment of type 1 diabetic microalbuminuric patients with ACE inhibitors.	no
725	Cape Town	2000	How good are the estimates of the hazard ratio When calculated indirectly? An empirical investigation	no	preliminary results
726	Cape Town	2000	Indirect comparisons- Their use in systematic reviews	no
727	Cape Town	2000	A methodological review of the time series analysis designs in guideline.	no
728	Cape Town	2000	What certainty can there be on how much treatments Work: empirical insight from recursive cumulative meta-analyses	no
729	Cape Town	2000	Transparent, explicit, intuitive: Bayesian updating of Cochrane reviews	no
730	Cape Town	2000	Australian Physicians and EBM: Where are we now and Where to from here?	no
731	Cape Town	2000	Evidence-based medicine in Australian general practice: realising the rhetoric	no
732	Cape Town	2000	Like fire and ice: Consumer health information on the internet and	no
733	Cape Town	2000	Promoting effective use of the Cochrane library in a developing country: A case study of Nigeria.	no
734	Cape Town	2000	Can exercise prevent osteoporosis in postmenopausal women? Meta-analysis of (R) CT's on the effects of endurance and strength training on bone mass	no
735	Cape Town	2000	Regional Review Group Co-ordinator- a way to recruit and support reviewers to get reviews done?	no
736	Cape Town	2000	The problems of a systematic reviewer in a developing country.	no
737	Cape Town	2000	Criticisms Submitted to the British Medical Journal and the Cochrane Library: A Comparison	no
738	Cape Town	2000	Four-stage model of effective consumer participation	no
739	Cape Town	2000	Making consumer participation a reality- challenges for cochrane	yes
740	Cape Town	2000	Adding evidence from non-randomized patients to a randomized trial	yes	This design was adopted in three clinical trials of the German Breast Cancer Study Group (GBSG) including more than 2000 patients. Our experiences with this design will be described and it will be demonstrated how the evidence from results based only on randomized patients may be extended by incorporating data from non-randomized patients.
741	Cape Town	2000	How big are the biases associated with non-randomised designs used in evaluations of healthcare interventions? An empirical investigation.	no
742	Cape Town	2000	How reviewers handle heterogeneity	no
743	Cape Town	2000	Disentangling publication bias and heterogeneity	no
744	Cape Town	2000	Updating a review of nicotine replacement therapy. What difference does it make?	yes	However evidence for a trend toward use of the Cochrane review will be presented
745	Cape Town	2000	Do we need a Bayes Collaboration? Proposal for a Diagnostic Database	no
746	Cape Town	2000	Evaluating both benefits and harms of interventions: the need for equality	no
747	Cape Town	2000	How do Cochrane reviewers address adverse effects of drug therapy?	no
748	Cape Town	2000	Improved indexing Of randomised controlled trials has enabled computer search strategies to identify them with high sensitivity and specificity, in pain relief research.	no	results in methods
749	Cape Town	2000	Does Size Matter?- Maximum use of review manager	no
750	Cape Town	2000	A systematic review of case series of paediatric cardiac surgery	no
751	Cape Town	2000	Definitely Maybe: How is uncertainty expressed in Cochrane reviews?	no
752	Cape Town	2000	Cochrane HIV/AIDS reviews of high priority for the developing world	no
753	Cape Town	2000	Increasing the impact of meta-analyses on decision-makers: Adding cost information to a systematic review of the effectiveness Of helicobacter pylori eradication for non-ulcer dyspepsia.	no
754	Cape Town	2000	Integration of primary health care: assessing the evidence.	no
755	Cape Town	2000	Coverage and quality of diagnostic and outcomes studies of telemedicine services	no
756	Cape Town	2000	How action helps to produce evidence: Factors influencing the production of systematic reviews conducted by the Cochrane HIV/AIDS group	no
757	Cape Town	2000	TITLE	no	not a research study
758	Cape Town	2000	No title	no	minimal results
759	Cape Town	2000	Vision 2020, The right to sight	yes
760	Cape Town	2000	Implementation of evidence-based practice: evaluation of an opinion-leader strategy	no
761	Cape Town	2000	Vitamin A given to children with measles- Does dose make a difference?	no
762	Cape Town	2000	What action when there is no evidence?	no
763	Cape Town	2000	Induction Of Labour: The production of an integrated series of systematic reviews	no	not a research study
764	Cape Town	2000	Prevention and treatment of the common cold- The Ari group's contribution to overviews	yes	results exist on A4 paper but not shown
765	Cape Town	2000	A systematic review of short-term psychodynamic psychotherapies	yes	beginning data anaysis
766	Cape Town	2000	Intravenous immunoglobulin for treating sepsis and septic	no
767	Cape Town	2000	Empiric oral vs intravenous antibiotics for low-risk Febrile Neutropenia	no
768	Cape Town	2000	Introducing the cochrane library in central and eastern Europe	no
769	Cape Town	2000	Potential bias should be explicitly included in systematic reviews	yes	results of reviews ignoring bias will be over-precise as well as, obviously, potentially biased.
770	Cape Town	2000	An evaluation of the RHL by new users in a low income setting.	yes	results will be presented
771	Cape Town	2000	Summaries of Cochrane reviews at the physicians' desks	no
772	Cape Town	2000	An accessible method Of further regression analysis within Cochrane reviews: The problem Of demonstrating equivalence	no
773	Cape Town	2000	Handsearching in german paediatric journals	no
774	Cape Town	2000	Ketotifen as medication for long-term control of asthma in children: A search of the international literature	no
775	Cape Town	2000	Critical appraisal of clinical guidelines: Assessing the validity of guidelines for the treatment of asthma	no
776	Cape Town	2000	Systematic reviews Of randomized controlled trials and observational studies of antiepileptic drugs. Is there a systematic bias?	yes	We will make an exploratory meta-analysis,
777	Cape Town	2000	The Evaluation of rare adverse drug events in Cochrane reviews: the incidence of thrombotic Thrombocytopenic Purpura after Ticlopidine plus Aspirin for Coronary stenting.	no
778	Cape Town	2000	Aspirin Chemoprophylaxis: Weighing the benefits and harms for patients at different levels Of risk for cardiovascular disease.	no
779	Cape Town	2000	Trials at the Cochrane/Campbell interface	yes	results will be presented
780	Cape Town	2000	Randomised controlled trials in nephrology: are more and better needed?	no
781	Cape Town	2000	A proposal for a register of methodological research	no	not a research study
782	Cape Town	2000	Ferrets and MeerKats!	no
783	Cape Town	2000	Electronic searching RCT/CCT in the Chinese database and transferring them into procite for international submission: How we have done	no
784	Cape Town	2000	The use of systematic reviews in the development of provincial public health mandatory guidelines and services	yes	Data is currently being collected for this study. Expected completion date for the telephone surveys is mid July, 2000.
785	Cape Town	2000	Exploring the evidence-based decision-making process among public health decision-makers	yes	Data are currently being coded, analyzed and interpreted
786	Cape Town	2000	Progression of a framework for dissemination and utilization of research evidence for health care policy and practice	no
787	Cape Town	2000	The efficacy Of treatments for chronic benign pain disorders: setting research priorities by literature searches With minimal reading.	no
788	Cape Town	2000	What is the probability that results of meta-analyses will favor innovative treatments?	no
789	Cape Town	2000	Sexual networking and AIDS education at the workplace and the community: The case of Oil locations in Nigeria.	no
790	Cape Town	2000	Manual and electronic search for clinical trials in Brazilian journals on Angiology and Vascular surgery	no
791	Cape Town	2000	Methodological evaluation of randomized controlled trials for Diabetes Mellitus in Chinese medical literature	no
792	Cape Town	2000	Corticosteroids or ACTH for acute exacerbations in multiple sclerosis	no
793	Cape Town	2000	Which summary measure of treatment effectiveness in meta-analysis is the most externally applicable, odds ratio, risk ratio or risk difference?	no
794	Cape Town	2000	Maximizing the Use of the Cochrane library through librarian-clinician partnerships	no
795	Cape Town	2000	Similarities in the use and presentation of outcome measures: a prerequisite for combining study results.	no
796	Cape Town	2000	Cochrane systematic reviews pertain to the care Of Older adults?	no
797	Cape Town	2000	Establishing a database of RCT, CCT and diagnostic tests in China	no
798	Cape Town	2000	Investigation of within-study selective reporting in clinical research: Follow-up of applications submitted to a local research ethics committee	no
799	Cape Town	2000	Automated translation of abstracts using a free internet software package	yes	The results of this process will be presented but from initial work it seems that this particular software package will not replace the services of a person who is both fluent in the relevant languages and has some understanding of the work
800	Cape Town	2000	A comparison of handsearching versus MEDLINE searching to identify reports of randomized controlled trials.	no
801	Cape Town	2000	Abstract to full publication: findings from meetings on systematic reviews	no
802	Cape Town	2000	Methodological quality and sample size of randomised trials published in 'Gastroenterology'.	no
803	Cape Town	2000	Outside inside	no	preliminary results
804	Cape Town	2000	Developing clinical standards for schizophrenia in Scotland: How useful are Cochrane reviews?	yes	results will be presented
805	Cape Town	2000	The Impact of the problem-based learning /community-based education curriculum on the cognitive function of UNITRA medical students	no
806	Cape Town	2000	Treatments for Bullous Pemphigoid- A systematic review	no
807	Cape Town	2000	Systematic evidence for health improvement in health action zones	no
808	Cape Town	2000	Female condom introduction and sexually transmitted disease Prevalence: A community intervention trial in Kenya	no
809	Cape Town	2000	An Initial analysis on the status quo of applying diagnosis test in imaging scientific study in China	no
810	Cape Town	2000	How editors of leading Chinese medical journals involving in Cochrane collaboration- Experience of Chinese cochrane center	no
811	Cape Town	2000	Challenge and strategy of developing country participating in Cochrane collaboration- experience of Chinese Cochrane center	no
812	Cape Town	2000	Challenges and strategies of increasing production of Cochrane reviews in China	no
813	Cape Town	2000	Evidence-based practice: how far away for the Chinese clinicians to go?	no
814	Cape Town	2000	The need for systematic research in traditional Chinese medicine	no
815	Cape Town	2000	Chinese medicinal herbs for Chronic Hepatitis B: A systematic review	yes	Electronic search and handsearching will be used to search databases both in and out of Cochrane Collaboration and other relevant journals and proceedings
816	Cape Town	2000	Randomized controlled trials in "Chinese Journal of Integrated Traditional and Western Medicine on Liver Diseases" between 1991 and 1999	no
817	Cape Town	2000	European collaboration to identify reports of controlled trials in specialized health care journals in western europe	no
818	Cape Town	2000	But is it relevant? Applying the results of Cochrane Reviews to high-risk and disadvantaged populations.	no
819	Cape Town	2000	Improving the international coverage of controlled trials: A search of the Australasian medical index	no
820	Cape Town	2000	Impact of community animal health services: A systematic review	yes	no results
821	Cape Town	2000	Clinicians need evidence that is based upon research conducted with relevant patient groups: The example of antidepressant prescribing in primary care.	no
822	Cape Town	2000	Effectiveness and risk of pneumonia of ranitidine or sucralfate for the prophylaxis of stress ulcer in critical patients: meta-analysis of randomised controlled trials	no
823	Cape Town	2000	Survival meta-analysis of individual patient data and survival meta-analysis of published (aggregate) data: is there any intermediate approach between these two opposite options?	no
824	Cape Town	2000	Bed rest after subarachnoidal puncture to prevent headache: a systematic review	no
825	Cape Town	2000	A systematic review of therapeutic equivalence: Inhaled versus oral steroids for adults with chronic asthma.	no
826	Cape Town	2000	Reserpine for Hypertension	no
827	Cape Town	2000	Interventions for improving condom use in people at risk for sexually transmitted diseases, including HIV	yes	The review has been submitted as a protocol (May 1998) to the Cochrane Collaborative Review Group on HIV Infection and AIDS. Preliminary results will be presented in the poster as available
828	Cape Town	2000	Integrating a systematic review/cochrane review course in a master's of science programme- Implications for the Cochrane collaboration.	no
829	Cape Town	2000	Interventions for pathological gambling: A systematic review	no
830	Cape Town	2000	A systematic approach to the evidence based laboratory medicine in Japan	no
831	Cape Town	2000	Marcroeconomic adjustment policies and their effect on health in Kenya	no
832	Cape Town	2000	The treatment of Spasmodic Dysphonia with Botulinum Toxin injection	no
833	Cape Town	2000	Numerical results in Cochrane systematic reviews	no
834	Cape Town	2000	The Role of the NHS economic evaluation database (NHS EED) within the systematic review process	no
835	Cape Town	2000	Pooling continuous data: Methods for skewed data	no
836	Cape Town	2000	Formal criteria for establishing equivalence in meta-analysis Of randomized clinical trials	no
837	Cape Town	2000	Oral protein calorie supplements for children with Chronic Disease: Lack of evidence for a costly intervention.	no
838	Cape Town	2000	Can Indirect comparisons be improved using individual patient data?	no
839	Cape Town	2000	A systematic review of the scientific evidence on the effects of different follow-up policies for breast cancer patients	no
840	Cape Town	2000	Systematic review of cost of illness-studies on HIV infection	no
841	Cape Town	2000	Comparison of statistical tests on bias in meta-analysis with binary outcome	no
842	Cape Town	2000	Criteria for improvement in Rheumatoid Arthritis: Alternatives to the ACR 20.	no
843	Cape Town	2000	Exercise based cardiac rehabilitation for coronary heart disease	no
844	Cape Town	2000	Chemotherapy in high-grade glioma: A systematic review and meta-analysis using individual patient data from randomised clinical trials (RCTS).	no
845	Cape Town	2000	Patient benefit evidence required for closely related pharmaceutical derivatives	no
846	Cape Town	2000	The effects Of interventions for health care providers that promote patient centred approaches in clinical consultations: Results of a systematic review	no
847	Cape Town	2000	Preventing infection from reusable medical equipment	no
848	Cape Town	2000	Endoscopic vs. conventional cholecystectomy: Influence of Study design on the validity of study results	no
849	Cape Town	2000	An evaluation Of a teacher vision awareness programme (TVAP),implemented by preschool teachers to detect vision problems in pre-school children in Kwa Zulu-Natal, South Africa	no
850	Cape Town	2000	A predictive modelling algorithms for meta-analysis Of individual patient data	no
851	Cape Town	2000	Is the current way of producing Cochrane reviews the best one? The case of systematic reviews in the pharmacological treatment of spasticity	no
852	Cape Town	2000	Investigating patient exclusion bias in meta-analysis	no
853	Cape Town	2000	Perceptions and practices of health professionals with regard to evidence based medicine in Zimbabwe	no
854	Cape Town	2000	Evidence from health promotion/health education interventions: Relevance of developed world models to a middle income and developing country such as South Africa?	no
855	Cape Town	2000	Systematic reviews of public health/health promotion & primary care interventions: Priorising review topics and encouraging peer review	no
856	Cape Town	2000	Fitting a square peg in a round hole: Developing a quality assessment tool for non-randomized studies in public health	yes	Results: An empirically-based quality assessment tool to rate NRS for use in systematic reviews in public health will be the available for others for further testing
857	Cape Town	2000	Rates per woman versus rates per cycle: The importance of relevant outcome measures in subfertility.	no
858	Cape Town	2000	The role of specialist registers of trials in the age of the 'Mega-Register'	no	not a research study
859	Cape Town	2000	Effects of adjusting for variable follow-up on the results of meta-analyses of time-to-event outcomes	no
860	Cape Town	2000	Outpatient clinic- and office-based comprehensive geriatric assessment and management programs: A systematic review	no
861	Cape Town	2000	The use Of symptom "Progression" instead Of "Response" as a potentially stable endpoint for systematic reviews Of clinical trials using subjective endpoints.	no
862	Cape Town	2000	Low energy lasers for treatment Of Tuberculosis	no
863	Cape Town	2000	Practical issues with collecting individual patient data for meta-analysis: the experience of the EU Hernia Trialists Collaboration	no
864	Cape Town	2000	The use of Azoles in the treatment of allergic Bronchopulmonary Aspergillosis	no
865	Cape Town	2000	Sildenafil for male erectile dysfunction: A systematic review and meta-analysis	no
866	Cape Town	2000	Diagnosing and treating chronic abacterial prostatitis: a systematic review	no
867	Cape Town	2000	Evaluation of clinical trials for Diabetes Mellitus in past 10 year to Chinese medical literatures	no
868	Cape Town	2000	Developing strategies to create evidence-based medicine culture in China	no
869	Cape Town	2000	Systematic review of antibiotic therapy for treatment and prophylaxis of spontaneous bacterial peritonitis in patients with cirrhosis and gastrointestinal bleeding.	no
870	Cape Town	2000	Transparency of the guideline development process by using a new guideline structure	no
871	Cape Town	2000	Computer-based health information management in the developing World	no
872	Cape Town	2000	Access to the German and international Cochrane collaboration web site.	yes	The results of this analysis will be presented as figures and charts
873	Cape Town	2000	Ensuring the quality Of consumer synopses Of Cochrane reviews	no
874	Cape Town	2000	The Cochrane Neurological network ensures that neurological Cochrane review groups reviews are accessible to neurologists and Consumers	no
875	Cape Town	2000	Collecting unpublished data for systematic reviews: a proposal for a randomised trial	no
876	Cape Town	2000	Dealing with conceptual and methodological issues in reviews Of complex interventions: Reflections on a review of interventions to promote patient centred care	no
877	Cape Town	2000	The German internet- based clinical guidelines project in Gynaecological Endocrinology (ICGGE)	no
878	Cape Town	2000	Meta-regression for complex questions that are not directly addressed in the available literature.	no	not a research study
879	Cape Town	2000	Enhancing the Value of 'Indecisive' cochrane reviews: The implied value approach	no
880	Cape Town	2000	A cost benefit analysis using beta-blockers as adjunctive therapy in patients with congestive heart failure	no
881	Cape Town	2000	Aminopyridines for symptomatic treatment in multiple sclerosis	no
882	Cape Town	2000	How to search for clinical trials on the LILACS database using the internet	no
883	Cape Town	2000	Trials Of heart diseases in developing countries	no
884	Cape Town	2000	Should our reviews be more concerned with gender of participants in trials?	yes	Results and discussion: We will present the results of the analysis
885	Cape Town	2000	A GP evidence-based peer training program: the EPIDAS-Pneumo study	no
886	Cape Town	2000	Therapeutic Objectives: Still an unknown concept in France	no
887	Cape Town	2000	HIV / AIDS and behaviour change- The impact of Soul City at an individual and broader community level of analysis.	no
888	Cape Town	2000	NGO and industry partnerships: Lessons learned	no
889	Cape Town	2000	Dissemination Of information about ongoing clinical trials: Can we find a better approach?	no
890	Cape Town	2000	Broad versus narrow questions: empirical evidence of lumping and splitting of topics in Cochrane Perinatal Reviews	no
891	Cape Town	2000	Systematic review Of interventions for preventing HIV-infection in low-income countries	yes	Preliminary results will be presented including
892	Cape Town	2000	Using systematic reviews to derive science-based products for HIV prevention	no
893	Cape Town	2000	Standard operating procedures for the preparation Of reviews: Experiences with HTA reports in Germany	no
894	Cape Town	2000	From individual decisions to health management: an evidence-based experience from Piaui/Brazil.	yes	The degree satisfaction of participants is high, patients and professionals, measured as adherence and questionnaires. We still do not have data comparing this approach to traditional ones, nor data comparing incidence or severity of complications of chronic diseases
895	Cape Town	2000	An analysis Of the neurological Cochrane review group modules	no
896	Cape Town	2000	Population-based STD interventions to prevent HIV transmission: A systematic review	no
897	Cape Town	2000	Identifying randomized controlled trials in the journal Aids	no
898	Cape Town	2000	Comparison of different MEDLINE search engines	no
899	Cape Town	2000	A randomized controlled trial of case-based small-group learning modules and/or individual prescribing portraits on prescribing behaviour	no
900	Cape Town	2000	Blood pressure variability; lessons learned from a systematic review	no
901	Cape Town	2000	The utility and relevance of the Cochrane database Of systematic reviews from a Maori health perspective	yes	Results and Conclusions: The survey is due for completion in September 2000. Preliminary findings indicate the CDSR has general utility for health policy makers. However, results from specialized Maori health researchers are mixed and less favorable.
902	Cape Town	2000	Planning an evidence based mental health service- Is it possible?	no
903	Cape Town	2000	Systematic review of the effectiveness and safety of antiplatelet agents for the prevention of pre-eclampsia.	no
904	Cape Town	2000	Creating the "Evidence Base" for a drug benefit policy change: use Of systematic reviews and a randomized policy trial	no
905	Cape Town	2000	The search for guidelines: A comprehensive approach.	no
906	Cape Town	2000	Cost-effectiveness analysis Of the Lyme vaccine	no
907	Cape Town	2000	Problems in the Use of Urinalysis results in metanalysis of randomised controlled trials on drug dependence	no
908	Cape Town	2000	Evidence of publication bias for antidepressant drugs.	no
909	Cape Town	2000	Identifying randomized controlled trials published in German general health care journals using medline and embase: How useful is the controlled	no
910	Cape Town	2000	Choice of summary statistics in Cochrane reviews	no
911	Cape Town	2000	Instruments used for evaluation of medical literature	no
912	Cape Town	2000	Clinical checklist: sensitivity and specificity	no
913	Cape Town	2000	Drug treatments for Discoid Lupus Erythematosus	no
914	Cape Town	2000	The EU-(Project: Dissemination of mental health trial evidence	no
915	Cape Town	2000	Influence of the number Of viable units on the potency Of BCG vaccine in children	no
916	Cape Town	2000	Handsearch and electronic search projects in Japan	no
917	Cape Town	2000	Survey of contributorship in Cochrane reviews	no	preliminary results
918	Cape Town	2000	The critical appraisal of focus group research articles	no
919	Stavanger	2002	From Handsearch to The Cochrane Library: Encouraging the Conversion of Previously Published Meta-Analyses and Systematic Reviews to Cochrane Format.	yes	When the poster is presented at Stavanger Colloquium, complete results derived from the 50 studies will be available
920	Stavanger	2002	How Important is the Size of a Reprint Order?	no
921	Stavanger	2002	Coding Scheme for the Cochrane Consumers and Communication Review Group (CCCRG) Specialised Register	no
922	Stavanger	2002	Analysis of the Trials on the Cochrane Consumers and Communication Review Group (CCCRG) Specialised Register	no
923	Stavanger	2002	Obtaining Published Errata to Randomised Controlled Trials: Is it Worth the Effort?	no
924	Stavanger	2002	Preliminary Report on Hand Searching Results of 15 Chinese Dental Journals from the Earliest First Volume of 1953 to the Volumes of 2000	no
925	Stavanger	2002	Organizing Volunteers in the Students of Medical College for Establishing the Database of Clinical RCT, CCT and Diagnostic Tests in China	no
926	Stavanger	2002	Reporting of the Search for Studies, the Format of Study Identifiers, and the Format of References in Cochrane Reviews	no
927	Stavanger	2002	Development of an Optimal Search Strategy for Finding Trials Demonstrating ACE Inhibitor Blood Pressure Lowering Efficacy	no
928	Stavanger	2002	Designing an Efficient and Precise Search Strategy for Observational Studies	no
929	Stavanger	2002	A Method for Maximising Comprehensiveness in Systematic Searches, and the Utility of this Approach for the Cochrane Health Promotion and Public Health Field	no
930	Stavanger	2002	To Identify Chinese Trial Reports of Studies: Hand Searching Compare with Electronic Searching	no
931	Stavanger	2002	Lessons Learned and Ongoing Challenges in Developing an International, Collaborative Register of Controlled Trials with Many Contributors	no
932	Stavanger	2002	Open Learning for Cochrane Reviewers.	yes	Results: The program comprises 20 core and three additional modules, the content and format of which of which will be displayed.
933	Stavanger	2002	Why do Systematic Reviewers Choose Paper over Electronic (Cochrane) Publication?	no
934	Stavanger	2002	Which Electronic Resources Should be Searched to Identify RCTs for Systematic Reviews: A Systematic Overview of the Literature	yes	Results: Results will be available by July 2002.
935	Stavanger	2002	A Typical Cochrane Review: How Many More are Needed to Cover Existing Evidence?	no
936	Stavanger	2002	Describing Heterogeneity in Meta-analysis Involving Cluster Randomized Trials: Normality versus Nonparametric Approaches of Random Effects Models	no
937	Stavanger	2002	Impact of Grey Literature on Meta-Analyses of Randomized Trials- A Systematic Review	yes	As of February 2002, two studies have been identified which assess the impact of including grey literature in meta-analyses of randomized trials. The results of these studies and any other studies identified in the interim will be reviewed.
938	Stavanger	2002	Does The Non-Randomised Controlled Study Have a Place in the Systematic Review? A Pilot Study.	no
939	Stavanger	2002	Is it Possible to Perform a Meta-Analysis When Only the Median Survival Time is Known? A Comparison with Individual Patient Data Results	no
940	Stavanger	2002	Does the Schedule of an Intervention Differ weather it is Used as Experimental or Control? The Experience of The Cochrane Drugs and Alcohol Group	no
941	Stavanger	2002	Are Cochrane Reviews Updated Regularly or Not?	no
942	Stavanger	2002	DNAR? Do Not Attempt Resuscitation or Do Not Attempt Review?	no
943	Stavanger	2002	Do We Analyse Symptom Outcomes Correctly for Intervention Trials in Spontaneously Remitting Illnesses?	no
944	Stavanger	2002	Rethinking Trials of Antibiotics for Acute Respiratory Infections: Taking Account of Recruitment Exclusion of The Most Ill.	no
945	Stavanger	2002	Reducing Bias and Increasing Power by Imputing Missing Standard Deviations for Continuous Outcomes in Systematic Reviews	no
946	Stavanger	2002	In Some Systematic Reviews Placebos May Not be Necessary: An Example From a Statin Dose-Response Study	no
947	Stavanger	2002	Quality Assessment in Cochrane Reviews: Do We Practice What W0e Preach?	no
948	Stavanger	2002	Cochrane Reviews of Health Promotion and Public Health Interventions- Improving Quality, Relevance and Utility	no	not a research study
949	Stavanger	2002	A Cochrane Systematic Review of Stabilisation Splint Therapy for Temporomandibular Pain Dysfunction Syndrome	no
950	Stavanger	2002	Intravenous Immunoglobulin for Treating Sepsis and Septic Shock.	no
951	Stavanger	2002	High First Dose Quinine for Treating Severe Malaria	no
952	Stavanger	2002	Oophorectomy for Preventing Ovarian Cancer in Women with a Familial History	no
953	Stavanger	2002	Alternative Therapies for Viral Hepatitis in Chinese Textbook of Infectious Diseases: What is the Evidence?	no
954	Stavanger	2002	Iodised Salt for Preventing Iodine Deficiency Disorders	no
955	Stavanger	2002	Medical Management for Miscarriage	no
956	Stavanger	2002	The Effectiveness of Exercise Based Interventions for Patients with Coronary Heart Disease: Systematic Review and Meta-Regression of Randomised Controlled Trials	no
957	Stavanger	2002	Effectiveness of Interventions for Opiate Withdrawal: An Overview of the Cochrane Systematic Reviews.	no
958	Stavanger	2002	Acupuncture for Acute Stroke	no
959	Stavanger	2002	Systematic Reviews in Dermatology on the Map: You Are Here	no
960	Stavanger	2002	Bed Rest after Uncomplicated Acute Myocardial Infarction: Is it Any Good? A Systematic Review	no
961	Stavanger	2002	Effect of Pacing Mode in Patients with Antibradycardia Pacing- a Meta-analysis after CTOPP Trial Does not End the Controversy	no
962	Stavanger	2002	Systematic Review of Randomized Controlled Trials of Long Acting?22-agonists for Maintenance Treatment of Stable Chronic Obstructive Pulmonary Disease	no
963	Stavanger	2002	The Symptomatic Treatment of The Cough in Whooping Cough	no
964	Stavanger	2002	PsiTri- A Survey of the State of the Mental Health Trials	no
965	Stavanger	2002	Blood Pressure-Lowering Efficacy: A Family of Systematic Reviews of Different Classes of Antihypertensive Drugs	no
966	Stavanger	2002	Earlier Health Technology Assessment of Dying Patients' Therapy Baseline Reports	no
967	Stavanger	2002	Health Technology Assessment of Dialysis Membranes: Baseline Report	no
968	Stavanger	2002	Nucleic Acid and Nucleotides for NutritionalSupport and Immune Regulation Therapy. An Earlier Health Technology Assessment	no
969	Stavanger	2002	Health Technology Assessment of Mifepristone and Misoprostol for Induced Abortion: Baseline Report	no
970	Stavanger	2002	Comparative Review of Self-Administered Questionnaires in Vertigo and Dizziness	no
971	Stavanger	2002	Systemic Non High Dose 2nd Line Chemotherapy for Ovarian Cancer Failing Platinum-Based First-Line Chemotherapy.	yes	Results: (preliminary) A manual search in the two largest international medical databases (MEDLINE and EMBASE), searching in selected conference proceedings and checking reference list has to be identified by the two reviewers. The systematic review is ongoing and the preliminary results will be presented at the 10th h Cochrane Collaboration Colloquium in Oslo, Norway in Juli/August 2002.
972	Stavanger	2002	"Growing Pains": A Critical Review of the Literature	no
973	Stavanger	2002	The Chinese Version of RevMan 4.1 Software	no
974	Stavanger	2002	A Central Cochrane Contacts Database- That Works	no
975	Stavanger	2002	Chinese Consumer Involvement in Evidence-Based Medicine: Current Status and Strategies	no
976	Stavanger	2002	Information Derived from Cochrane Reviews-A Health Consumer's View	no
977	Stavanger	2002	Survey of American Media Coverage of the Review of Mammography Trials: An Opportunity to Educate Consumers About the Risks of Detecting Ductal Carcinoma in Situ	no
978	Stavanger	2002	Illustrating Cochrane Reviews with Narrative Clips Describing Patients' Experiences of the Interventions	no
979	Stavanger	2002	Sharing Cochrane Consumer Synopses with University Staff and Students: Experiences from Nigeria	yes	esult: Result of the study will be presented. The study will also offer suggestions for making Cochrane Consumer Synopses available to training institutions in developing countries.
980	Stavanger	2002	Using High Quality Evidence Based Consumer Health Information for Non-therapeutic Patient Advice in Germany.	no
981	Stavanger	2002	How to Bring the Evidence to the Consumer?	no
982	Stavanger	2002	International Activity within Collaborative Review Groups	no
983	Stavanger	2002	Creating a Cycle of Change and Support: Quality and Productivity Improvement at a Collaborative Review Group	no
984	Stavanger	2002	The Impact of the Collaboration on China: Chinese Cochrane Centre Developing with the Collaboration	no
985	Stavanger	2002	What Blocks the Production of Cochrane Reviews in China?	no
986	Stavanger	2002	Chinese involvement of EBM and Cochrane activities	no
987	Stavanger	2002	The Inspiration from Cochrane Library: A Proposal for Publishing Research Protocol in Chinese Biomedical Journals	no
988	Stavanger	2002	Grades of Recommendation from Levels of Evidence: Are You Confused Yet?	no
989	Stavanger	2002	Clinical Practice Guidelines: The Spanish Situation	no
990	Stavanger	2002	Beyond Systematic Reviews: Other Possible Activities for the Cochrane Centres	no
991	Stavanger	2002	How a Cochrane Systematic Review Changed National and International Policy and Practice	no
992	Stavanger	2002	Who do Cochrane Reviewers Believe They are Writing for?	no
993	Stavanger	2002	Enhancing Dissemination of Mental Health Trial Evidence- The EU-PSI Project	no
994	Stavanger	2002	Knowledge and Utilisation of the Cochrane Collaboration by Primary Health Care Workers in Argentina	no
995	Stavanger	2002	Finding a Haystack Among the Needles: Making Health Promotion and Public Health Reviews in The Cochrane Database of Systematic Reviews Available to Policy Makers	no
996	Stavanger	2002	Infections and Antibiotics: Clinical Practice Guidelines in the Real World	no
997	Stavanger	2002	Disseminating the Findings of Research: The NHS Centre for Reviews and Dissemination Experience	no	not a research study
998	Ottawa	2004	Communication skills training- Canadian breast cancer initiative experience	no
999	Ottawa	2004	Can consumers improve the quality of Cochrane reviews?	no
1000	Ottawa	2004	Strategies to build a consumer network for the Cochrane Haematological Malignancies Group (CHMG)	no
1001	Ottawa	2004	Consumer involvement- overcoming the hurdles	no	not a research study
1002	Ottawa	2004	How far away for consumers in developing countries involving in the Collaboration?--- The experience of the consumer work in China	no
1003	Ottawa	2004	Bridging the gaps across the income divide: A review of The Collaboration's efforts to date and recommendations for the future	no
1004	Ottawa	2004	Development of Cochrane research synthesis in Thailand	no
1005	Ottawa	2004	International research collaboration and funding and the relevance of African randomised controlled trials	no
1006	Ottawa	2004	Detecting publication bias in systematic reviews of diagnostic test accuracy	no
1007	Ottawa	2004	By how much does publication bias affect the results of systematic reviews of diagnostic test accuracy?	no
1008	Ottawa	2004	Systematic review of single photon emission computed tomography (SPECT) myocardial perfusion scintigraphy for the diagnosis and management of angina and myocardial infarction	no
1009	Ottawa	2004	Design related bias and sources of variation in diagnostic accuracy studies	no
1010	Ottawa	2004	Survey of diagnostic test meta-analyses	no
1011	Ottawa	2004	The Policy Liaison Initiative: increasing usability of The Cochrane Library for policy makers	no
1012	Ottawa	2004	The good news: evidence of the dissemination and influence of Cochrane systematic reviews	no
1013	Ottawa	2004	Opening up the black box of bureaucracy: disseminating to and through policy networks	no
1014	Ottawa	2004	Effective collaboration between researchers and policy makers: examples from the Cochrane HIV/AIDS Group	no	The presentation is not research based BUT some preliminary findings from a study of tobacco control policy networks in Canada will be presented.
1015	Ottawa	2004	Empowering change- experience of a pragmatic study	no
1016	Ottawa	2004	How systematic reviews/Cochrane reviews can inform guideline development and change practice	no
1017	Ottawa	2004	Synopses: proposal for a new format	no
1018	Ottawa	2004	The growing prominence of Cochrane systematic reviews in evidence-based resources	no
1019	Ottawa	2004	Bridging the information gap in Saskatchewan: Accessing and using The Cochrane Library province-wide	no
1020	Ottawa	2004	Explaining and performing common meta-analytic procedures in Japan: development of bilingual interactive software	no	not a research study
1021	Ottawa	2004	Assessing the impact of information retrieval in postgraduate medical education	no
1022	Ottawa	2004	The Cochrane Collaboration's new Information Management System: making it easier to do more	no
1023	Ottawa	2004	To screen or not to screen: the online opinion on prostate cancer screening	no
1024	Ottawa	2004	Availability of large-scale evidence on specific harms from systematic reviews of randomised trials	no
1025	Ottawa	2004	Reporting of harms in randomized trials of mental health interventions	no
1026	Ottawa	2004	Study of therapeutic variation in the ischemic stroke	no
1027	Ottawa	2004	Evidence-based practice (EBP) in rheumatology: present gaps, barriers, and facilitators	no
1028	Ottawa	2004	Type 1 diabetes in children- touching the void in research evidence	no
1029	Ottawa	2004	Identifying and filling the gaps in health promotion and public health research	no	not a research study
1030	Ottawa	2004	Consumer priority survey: bridging the gap between producers and users of systematic reviews	yes	Results: Working in partnership with these organizations, we were able to directly reach over 5000 people electronically and also reach consumers indirectly through the CMSG web site.
1031	Ottawa	2004	Describing and quantifying the gap between proof and practice	no
1032	Ottawa	2004	Evidence for health policy: bridging the gap between researchers and decision makers (perspective from the who regional office for Europe)	no
1033	Ottawa	2004	Bridging gaps between Chinese reviewers and Cochrane review groups	no
1034	Ottawa	2004	Making the results of Cochrane reviews more accessible and friendly	no
1035	Ottawa	2004	The Ottawa Decision Support Framework as a tool to bridge the gap between evidence-based medicine and patient-centered medicine: preliminary results of an implementation study	no
1036	Ottawa	2004	What we don't know about evidence and medical practice: Issues raised by Project ImpACT and lessons from the impact literature	no
1037	Ottawa	2004	Do clinical guidelines reduce the gap between evidence and practice? A before and after study of reported practice on EFM.	no
1038	Ottawa	2004	Promoting trial registration and protocol publication- perspectives from the Canadian Institutes of Health Research.	no
1039	Ottawa	2004	Use of an advisory group to ensure relevance: reflections on participation of stakeholders in a review of sexual health promotion for men who have sex with men (MSM)	no
1040	Ottawa	2004	C.H.A.I.N. Canada- Contact, Help, Advice & Information, Network: linking professions, organisations, researchers, practitioners and policy makers	no
1041	Ottawa	2004	Optimal search strategies for retrieving scientifically strong studies of treatment and diagnosis from MEDLINE: an analytic survey	no
1042	Ottawa	2004	Development and implementation of evidenced-based medicine programs for a health insurance company in Brazil	no
1043	Ottawa	2004	Aluminium therapy in the prevention and treatment of silicosis: used for over 30 years in Canada but generally rejected elsewhere.	no
1044	Ottawa	2004	Random reflections on Archie Cochrane	no
1045	Ottawa	2004	Literature searching for systematic reviews and health technology assessments (HTAs): can one rule fit all?	no
1046	Ottawa	2004	Should diagnostic search filters be used in systematic reviews?	no
1047	Ottawa	2004	New web-enabled methods for article screening and data extraction	no	not a research study
1048	Ottawa	2004	Indexing terms for different types of evidence in databases of relevance to public health	no
1049	Ottawa	2004	Developing efficient search strategies to identify papers on adverse events. B: using statistical analysis	no
1050	Ottawa	2004	Developing efficient search strategies to identify papers on adverse events. A: testing and precision sensitivity	no
1051	Ottawa	2004	Redesigning the Cochrane highly sensitive search strategy for identifying RCTs in MEDLINE using statistical analysis to improve sensitivity and precision	yes	Results: New strategies with varying degrees of sensitivity and precision will be presented.
1052	Ottawa	2004	Trials reported as abstracts and full publications: how do they compare?	no
1053	Ottawa	2004	Including non-randomised studies in systematic reviews of vaccines safety: methodological issues	no
1054	Ottawa	2004	Totality of evidence: using indirect evidence to bridge the gaps	no
1055	Ottawa	2004	Narrative synthesis of qualitative and quantitative evidence: an analysis of tools and techniques	yes	Results: A range of tools and techniques that have been used in narrative synthesis has been identified. We will present an overview of these tools and techniques and discuss their potential for those undertaking narrative synthesis in the context of systematic reviews.
1056	Ottawa	2004	Exercise treatment for work-relevant neck pain: does the body-of-literature used for a qualitative synthesis of trial results differ according to methodological quality assessment approach?	no
1057	Ottawa	2004	Early extreme contradictory estimates in published research	no
1058	Ottawa	2004	Sponsorship, bias and methodology: Cochrane reviews compared with paper-based meta-analyses of the same drugs	no
1059	Ottawa	2004	Impact of duplicate publication in a meta-analysis of off-pump versus on-pump coronary artery bypass surgery	no
1060	Ottawa	2004	Comparison of selection models in meta-analysis	no
1061	Ottawa	2004	Bayesian approaches to meta-epidemiology	no
1062	Ottawa	2004	Sample size calculations for meta-epidemiological studies	no
1063	Ottawa	2004	Dealing with heterogeneity in treatment implementation: an example from music therapy in psychiatry	no
1064	Ottawa	2004	Evidence-based sensitivity analyses for systematic reviews and meta-analysis	no
1065	Ottawa	2004	Guidance for the systematic review of economic evidence	no
1066	Ottawa	2004	Should we update Cochrane reviews every two years? A methodological study	no
1067	Ottawa	2004	Spreading good ideas for improving health services: a systematic review of the literature across 11 disciplinary traditions	no
1068	Ottawa	2004	Genetic risk factors for complex diseases: race is not important	no
1069	Ottawa	2004	Methodological quality and treatment effects in randomised trials: a review of six empirical studies	no
1070	Ottawa	2004	Use of the USA food and drug administration web site for clinical trial information from approved therapies	no
1071	Ottawa	2004	How often does unclear allocation concealment in randomised trials reflect inadequate reporting of adequate methods?	no
1072	Ottawa	2004	Multivariate modelling for meta-epidemiological assessment of the association between trial quality and apparent treatment effects in randomised clinical trials	no
1073	Ottawa	2004	Methodological quality of randomised controlled trials in paediatric oncology published in 2001 and 2002	no
1074	Ottawa	2004	Methodological quality of randomized controlled intervention trials of spinal disorders	no
1075	Ottawa	2004	Designing a trial protocol on the basis of the findings of Cochrane reviews- the IMPLEMEG study	no
1076	Ottawa	2004	Impact of scoring the quality of clinical trials in result of meta-analysis	no
1077	Ottawa	2004	Selective reporting of results in government-funded randomised trials	no
1078	Ottawa	2004	Findings of clinical research cannot be predicted in advance: an empirical study of cancer trials	no
1079	Ottawa	2004	Early evidence from meta-analyses of genetic risk factors is unreliable	no
1080	Ottawa	2004	Quality of reporting of diagnostic accuracy studies	no
1081	Ottawa	2004	Methodological quality of accepted and rejected papers submitted to three leading biomedical journals	no
1082	Ottawa	2004	A look inside the black box: a description of the editorial process at three leading biomedical journals	no
1083	Ottawa	2004	A review of tools for assessing the quality of qualitative studies: implications for systematic reviews	no
1084	Ottawa	2004	What systematic reviews gain when they include qualitative research: a systematic review of qualitative work on workplace-based return to work practices	no
1085	Ottawa	2004	A challenging mixed literature review experience	no	minimal results
1086	Ottawa	2004	HIV health promotion and men who have sex with men (MSM): a systematic review integrating "qualitative" studies and trials.	no
1087	Ottawa	2004	Graded grains make finer findings: appraising the quality of a wide range of research methods	no	not a research study
1088	Ottawa	2004	Bridging the gap between research results and decision making in clinical practice: common problems in the development and use of a national Electronic Library of Health Care	no
1089	Ottawa	2004	Promoting and sustaining use of insecticide-treated bednets in a rural community	no	minimal results
1090	Ottawa	2004	International activity within collaborative review groups	no
1091	Ottawa	2004	Are trial size and reported methodological quality associated with treatment effects? Observational study of 523 randomised trials	no
1092	Ottawa	2004	Effectiveness of opiate maintenance therapies: an overview of systematic reviews	no
1093	Ottawa	2004	Survey of plain film radiography protocols taught at chiropractic schools for acute low-back pain	no
1094	Ottawa	2004	Trends in use and costs of lumbar and full spine radiography by chiropractors in Ontario: a review of Ontario Health Insurance Plan and Workplace Safety and Insurance Board data from 1994 to 2001	no
1095	Ottawa	2004	Initiating and maintaining physical activity for persons with type 2 diabetes	no
1096	Ottawa	2004	Home versus centre based physical activity programs in older adults	no
1097	Ottawa	2004	Comparative efficacy and safety of long-term oral anticoagulation for vascular events	no
1098	Ottawa	2004	Force platform feedback for standing balance training after stroke	no
1099	Ottawa	2004	Introducing US family physicians to Cochrane reviews	no
1100	Ottawa	2004	Assessing methodological quality in a large research literature: the case of distance education comparison studies	no
1101	Ottawa	2004	Bayesian meta-analysis for quantifying treatment benefit of intravenous immunoglobulin (IVIG) in neonates	no
1102	Ottawa	2004	Searching for trials- bridging the gaps	no
1103	Ottawa	2004	The Cochrane Library on Wiley InterScience	no	not a research study
1104	Ottawa	2004	What is the study design?	no
1105	Ottawa	2004	The Ottawa panel Evidence-Based Clinical Practice Guidelines (EBCPGs) for rehabilitation interventions in the treatment of osteoarthritis (OA)	no
1106	Ottawa	2004	Turbidimetric d-dimer in the diagnosis of pulmonary embolism: a meta-analysis	no
1107	Ottawa	2004	Moving toward a rigorous search filter in health promotion & public health	yes	Results: Conducting this study will provide evidence on the sensitivity and precision of current HP & PH search terms already in use, as compared with the gold standard of hand searching. It will also provide information on whether PubMed s one-click limit feature for meta-analyses and reviews gets all of the references that would be located with our present search terms.
1108	Ottawa	2004	Comparison of single versus double data extraction: a pilot study	yes	The results of this study will be available and presented at the Cochrane Colloquium, 2004 in Ottawa.
1109	Ottawa	2004	Bridging the gap from research to practice: the emergence of a community of practice in EBM at the department of family medicine at Laval university	no
1110	Ottawa	2004	The International Health-Related Quality of Life Outcomes Database (IQOD). Reference values of the PGWBI on 8536 subjects	no
1111	Ottawa	2004	Teaching evidence-based medicine (EBM) in China	no
1112	Ottawa	2004	Patching for corneal abrasion: the need for a systematic review to resolve uncertainty about this widely used, simple intervention for a common condition	yes	Results and Conclusions: The review is currently in progress and full results will be available in time for the Colloquium.
1113	Ottawa	2004	Bridging the gaps between prediction and prevention of pre-eclampsia: systematic reviews of accuracy and effectiveness literature with economic modelling	yes	Results: Systematic searches provided 15,375 references. We estimated that approximately 2,300 (15%) possibly relevant test accuracy studies and reviews will be selected as full text papers. The selection process is currently in progress. The core protocol for Cochrane reviews of interventions is currently being drafted.
1114	Ottawa	2004	Is it necessary to perform full text papers selection by two independent reviewers in systematic reviews on diagnostic accuracy?	no
1115	Ottawa	2004	Which Review Group does this title belong to?	no
1116	Ottawa	2004	Elimination of lymphatic filariasis: systematic review evidence	no
1117	Ottawa	2004	Clinician understanding of and attitudes towards evidence-based medicine in Eastern Europe, Central Asia, and Newly Independent States of the Former Soviet Union	no
1118	Ottawa	2004	Designing and validating an online survey to measure understanding and attitudes toward evidence-based medicine among clinicians	no
1119	Ottawa	2004	Methods for assessing the sustained use of research evidence in practice	no
1120	Ottawa	2004	A Cochrane Collaboration systematic review of melanoma incidence in randomized controlled trials of lipid-lowering agents	yes	Final analysis of this review will be completed and presented at the colloquium.
1121	Ottawa	2004	The gap between Cochrane and non-Cochrane reviews: dietary supplements for the treatment of essential hypertension in adults	no
1122	Ottawa	2004	High Quality Evidence in ENT- Where are the RCTs?	no
1123	Ottawa	2004	Bridging the gaps between evidence-based and experience-based medicine in a Swiss Cochrane Symposium	yes	Results and Conclusion: Information collected from the questionnaires and discussions during the symposium will be analysed and presented. Sequences of the discussion will be shown in short video-clips to illustrate the communication level and interactions. The approach chosen for the symposium and the resulting feed-back will be discussed. If appropriate, new strategies for bridging the gaps bet…
1124	Ottawa	2004	The effectiveness of peer-based interventions to reduce morbidity and mortality among HIV positive women	no
1125	Ottawa	2004	Transformation of meaning perspectives in clients with rheumatoid arthritis	no
1126	Ottawa	2004	Do we need to consider in process citations for search strategies?	no
1127	Ottawa	2004	The quality of Cochrane synopses- a quality assessment pilot project	no
1128	Ottawa	2004	Searching for intervention studies in gastroenterology: surprisingly low incremental benefit of Embase	no
1129	Ottawa	2004	HIV and progressive resistive exercise: a Cochrane Collaboration systematic review	no
1130	Ottawa	2004	Comparison of the Cochrane Neonatal Group systematic reviews and Danish guidelines for newborns	yes	Results and Conclusions: The study is currently running and is expected to finish mid September 2004. Therefore, the results and conclusions will be presented at the Cochrane Colloquium.
1131	Ottawa	2004	The size of the gap between research evidence and clinical practise: questionnaire survey on treatment of patients with liver disease	no
1132	Ottawa	2004	Supporting advanced contributors to the Cochrane Collaboration in Australasia: bridging the gaps in training and support	yes	Results and Conclusions: The pilot program is currently underway and will be evaluated on its conclusion in mid 2004. Outcomes for the program include the number of reviewers accessing the service, the nature of services requested, costs, experiences and satisfaction of reviewers involved, and publication output. Implications of this pilot for the ongoing training and support program conducted by…
1133	Ottawa	2004	Cluster randomized trial of an active, multifaceted information dissemination intervention based on The WHO Reproductive Health Library (RHL) to change obstetric practices	no
1134	Ottawa	2004	Conservative management of mechanical neck disorders: a series of systematic reviews	no
1135	Ottawa	2004	Consumer training- is it valuable and worthwhile?	no
1136	Ottawa	2004	What(ch) evidence! Drawing on the actor-network theory for an exploration of the dynamic struggle of the Cochrane Collaboration to build bridges between research results and clinical practice	no
1137	Ottawa	2004	Elaboration and sharing of generic search strategy modules in the development of oncology evidence-based clinical practice guidelines	no
1138	Ottawa	2004	Keeping data up-to-date during the development of clinical practice guidelines example of first-line palliative chemotherapy in patients with metastatic colorectal cancer	no
1139	Ottawa	2004	Non-antiepileptic drugs for trigeminal neuralgia	no
1140	Ottawa	2004	Considered judgement in evidence-based guidelines development	no
1141	Ottawa	2004	Testing the equivalence of anti-fibrinolytic drugs to reduce bleeding in cardiac surgery- contrasting frequentist and Bayesian approaches	no
1142	Ottawa	2004	Risk of serious upper gastrointestinal complications with NSAIDs and COX-2 inhibitors	no
1143	Ottawa	2004	Best practice in editorial and organisational processes of Collaborative Review Groups (on behalf of QAG)	no
1144	Ottawa	2004	How different are conference abstracts of surgical RCTs from the subsequent full publication?	no
1145	Ottawa	2004	What do you mean? Collated consumer feedback on Cochrane reviews and protocols on topics in pregnancy	no
1146	Ottawa	2004	Testing the success of blinding in randomised clinical trials	no
1147	Ottawa	2004	Global estimates of brain drain and deficit	no
1148	Ottawa	2004	Does it matter which version of Medline you search?	no
1149	Ottawa	2004	Guidelines for systematic reviews of health promotion and public health interventions	no
1150	Ottawa	2004	Rationale for the preparation of a vaccines library	no	not a research study
1151	Ottawa	2004	Traditional Chinese interventions for stable angina	no
1152	Ottawa	2004	Chinese herb medicine for the pregnancy-induced hypertension	no
1153	Ottawa	2004	Developing methodology for validation and comparison of surrogate markers in randomized clinical trials	no
1154	Ottawa	2004	Validity of Health Technology Assessements(HTA)	no
1155	Ottawa	2004	Structural analysis of health technology assessements (HTA) demonstrates the need for standardized assessment of transparency, applicability and consistency (TAC criteria)	no
1156	Ottawa	2004	Screening and the utility of textual analysis software: a retrospective study of RefVizTM	yes	Results: Results will be used and tested prospectively at the screening stage of another mixed methods review
1157	Ottawa	2004	Application of GRADE in hematological malignancy: watchful waiting vs. immediate systemic treatment in indolent non-Hodgkins lymphoma	no
1158	Ottawa	2004	Using Cochrane reviews for patient-centred information on the management of low-back pain	no
1159	Ottawa	2004	Classification of FEE studies in NHS EED according to ICD-10 category	no
1160	Ottawa	2004	Constrains of conducting a Cochrane review in a resource limited setting	no
1161	Ottawa	2004	Quality of reporting of systematic reviews and its affect on estimates of intervention effectiveness	no
1162	Ottawa	2004	Screening programmes for the early detection and prevention of oral cancer	no
1163	Ottawa	2004	Do evidence-based guidelines bridge the gaps in research?	no
1164	Ottawa	2004	Closing the gap- identifying reports of randomized trials in EMBASE for inclusion in CENTRAL	no
1165	Ottawa	2004	Quantifying the evidence gap in stroke rehabilitation	no
1166	Ottawa	2004	Occupational therapy for problems in activities of daily living after stroke	no
1167	Ottawa	2004	Lay health workers in primary care and community health: a systematic review	no
1168	Ottawa	2004	Methodological issues from peer reviewed Chinese systematic reviews	no
1169	Ottawa	2004	Do the conclusions look as good as they seem? A review of quality improvement intervention studies	no
1170	Ottawa	2004	Initiation of medical specialist training and admittance system in China	no
1171	Ottawa	2004	End-stage health service in China: current situation, problems and strategies	no
1172	Ottawa	2004	Dan Shen agents for acute ischaemic stroke	no
1173	Ottawa	2004	Gaps between Chinese stroke trials and the principle of the Cochrane review in outcome assessment	no
1174	Ottawa	2004	Striving for relevance: helping ensure that Cochrane systematic reviews meet the information needs of researchers, clinical practitioners and patients in cancer	no
1175	Ottawa	2004	Design and validation of a questionnaire for the detection of major depression in older patients	no
1176	Ottawa	2004	Synthesizing evidence about emerging diagnostic technologies for practice and policy mind the gap!	no
1177	Ottawa	2004	Cochrane Style Guide	no	not a research study
1178	Ottawa	2004	Systematic review of monoamine oxidase B inhibitors versus control in early parkinson s disease	no
1179	Ottawa	2004	Physiotherapeutic interventions in cerebral palsy: effectiveness and current practice	no
1180	Ottawa	2004	Treatment of heterogeneity in systematic reviews of diagnostic tests in cancer	no
1181	Ottawa	2004	Cochrane reviews of complementary and alternative therapies: evaluating the strength of the evidence	no
1182	Ottawa	2004	Effectiveness of fluoride toothpastes in reducing dental caries and inequalities in dental caries levels	no
1183	Ottawa	2004	Data maturity and systematic reviews of new health technologies	no
1184	Ottawa	2004	The diabetogenic potential of thiazide diuretics and beta-blocker combinations in the management of hypertension	no
1185	Ottawa	2004	Systematic review and meta-analysis of perinatal outcomes of in vitro fertilization singletons	no
1186	Ottawa	2004	Systematic review and meta-analysis of perinatal outcomes of in vitro fertilization twins	no
1187	Ottawa	2004	A Cochrane registry has multiple functions	no
1188	Ottawa	2004	Copy Edit Support	no	not a research study
1189	Ottawa	2004	Barriers to participating in an HIV vaccine trial: a systematic review of qualitative studies	no
1190	Ottawa	2004	Assessing methodological quality of primary studies and applying results in the cochrane reviews. An evaluation of the drugs and alcohol group s reviews.	no
1191	Ottawa	2004	Japanese Brazilian psychiatric out-patients in Japan and in Brazil: profile of those remaining and those returning	no
1192	Ottawa	2004	Cumulative meta-analysis to determine key milestones in the Life Cycle of Evidence in Cancer Care (LIFE CYCLE-ECC)	yes	Results: Currently we are screening all eligible papers.
1193	Ottawa	2004	Partecipasalute (www.partecipasalute.it): a pilot project aimed at empowering consumers and patients associations to participate in health care decisions	no	not a research study
1194	Ottawa	2004	Interactive health communication applications for patients with chronic disease	no
1195	Ottawa	2004	The clinical efficacy of psychological interventions in breast cancer patients: a report of three meta-analyses	no
1196	Ottawa	2004	The public, the internet, and the media are the bridge between producers and users	no	not a research study
1197	Ottawa	2004	Chinese traditional medicine Dan Shen compound for acute myocardial infarction	no
1198	Ottawa	2004	Health related quality of life measured by SF-36 for adults with diabetes: a meta-analysis	no
1199	Ottawa	2004	The output of a Masters of Science course in systematic Cochrane reviews	no
1200	Ottawa	2004	The effectiveness and safety of late erythropoietin in reducing exposure to donor blood in preterm infants: a meta-analysis	no
1201	Ottawa	2004	First line malaria treatment in Africa: evidence, policy and practice	no
1202	Ottawa	2004	Effectiveness of primary care nurses using guidelines in middle and low income countries	no
1203	Ottawa	2004	Addressing the information needs of the lay reader: how much is enough?	no
1204	Ottawa	2004	How often do positive conclusions drawn from meta-analyses remain substantiated if only data from randomised trials with adequate allocation concealment are considered?	yes	Results: Pending. Will be ready for colloquium.
1205	Ottawa	2004	Bispectral index for improving anaesthetic delivery and postoperative recovery	no
1206	Ottawa	2004	Promoting access to Cochrane Collaboration outputs in developing countries: the possible role of post-graduate distance education	no
1207	Ottawa	2004	Using e-mail for identifying unpublished and ongoing clinical trials and those published in non-indexed journals	no
1208	Ottawa	2004	Out of sight- out of mind? How to let consumers participate from all over the world.	yes	Results: Will be presented during the Cochrane Colloquium.
1209	Ottawa	2004	Using the adjusted indirect comparison in a Health Technology Assessment (HTA): clopidogrel versus modified-release dipyridamole	no
1210	Ottawa	2004	How to design clinical trials to assess health equity effectiveness?	no
1211	Ottawa	2004	Comparison of acute and chronic airway diseases in the Cochrane Library: implications for clinicians and researchers	no
1212	Ottawa	2004	Inhaled anticholinergics in the treatment of adult acute asthma	no
1213	Ottawa	2004	Metformin for type 2 diabetes mellitus: a systematic review and meta-analyses	no
1214	Ottawa	2004	Creating an optimal search strategy for occupational health intervention studies	yes	Results: At present we are hand searching, two searches independently, the determined journals for gold standard. The results of the regression analysis and the proposed search string will be presented at the Ottawa Colloquium.
1215	Ottawa	2004	Optimizing search strategies to identify randomized controlled trials in MEDLINE	no
1216	Ottawa	2004	Cochrane web template project- what is needed?	no
1217	Ottawa	2004	Work conditioning, work hardening and functional restoration for workers with back and neck pain (Cochrane Review)	no
1218	Ottawa	2004	Author self-classification of conference proceeding abstracts	no
1219	Ottawa	2004	Effects of a training program on the efficiency of the use of online information retrieval technology: a cohort study	no
1220	Ottawa	2004	Determining the causes of apparent life threatening events (ALTEs)	no
1221	Ottawa	2004	Blood pressure increasing effect of sibutramine in obese patients	no
1222	Ottawa	2004	Systematic review of depression in developing countries	no
1223	Ottawa	2004	Does the use of policies and procedures promote evidence-based nursing practice?	no
1224	Ottawa	2004	The effect of sucrose as an analgesic for newborn infants undergoing painful procedures	no
1225	Ottawa	2004	Current situation, problem and countermeasures of municipal public health system: a view of evidence-based medicine	no
1226	Ottawa	2004	Vinca alkaloid containing regimen for advanced breast cancer	no
1227	Ottawa	2004	Application of evidence-based medicine to drug policy making in China	no
1228	Ottawa	2004	Drug treatment on 680 patients with severe acute respiratory syndrome (SARS): a view of evidence-based medicine	no
1229	Ottawa	2004	Methods to involve medical students from developing countries in Cochrane systematic reviews (CSRs): preliminary experiences from China	no
1230	Ottawa	2004	A huge challenge: traditional Chinese medicine vs Cochrane systematic review	no
1231	Ottawa	2004	Training reviewers in China	no
1232	Ottawa	2004	Contribution of EMBASE search in meta-analyses of diagnostic studies	no
1233	Ottawa	2004	Randomized trials of neurosurgical interventions: a systematic appraisal	no
1234	Ottawa	2004	To sum or not to sum: assessing the methodological quality of primary studies in public health	yes	Results: During the review, it was difficult for the investigators to agree upon the most important criteria. Or more specifically, to agree on those that were unimportant beyond those where there was little variation among studies. The results of the correlation will be presented at the Colloquium.
1235	Ottawa	2004	Imputing summary statistics for meta-analysis of continuous data	no
1236	Ottawa	2004	Building up a disease-specific trials register in hemato-oncology: experiences from a project of the Cochrane Haematological Malignancies Group (CHMG)	no
1237	Ottawa	2004	Comparison of large versus smaller randomized trials for mental health related interventions	no
1238	Ottawa	2004	Diagnostic studies and Cochrane systematic reviews: incompatible entities? What we can learn from a diagnostic RCT in vascular surgery	no
1239	Ottawa	2004	Psychological management of procedure-related pain and distress in children	no
1240	Ottawa	2004	Adverse events and adverse effects in systematic reviews: some methodological issues	yes	Results: The results of this study will be available and presented at the Cochrane Colloquium, 2004 in Ottawa.
1241	Ottawa	2004	Filling the gap in the body of knowledge as to the local treatment of poorly healing wounds	no
1242	Ottawa	2004	Further research is needed?	no
1243	Ottawa	2004	Combined psychotherapy plus benzodiazepines for panic disorder with or without agoraphobia	yes	Results and Conclusions: The results and conclusions of this review will be available for presentation at the colloquium.
1244	Ottawa	2004	Chinese medicinal herbs for acute bronchitis	no
1245	Ottawa	2004	An investigation on the quality of randomized controlled trials in 11 non key medical journals of traditional Chinese medicine from 1995 to 2000	no
1246	Ottawa	2004	Scoring the quality of diagnostic accuracy studies: an example using QUADAS	no
1247	Ottawa	2004	What to do with non 2x2 data from a diagnostic systematic review? An example from a review on identifying the seizure focus in patients with epilepsy	no
1248	Ottawa	2004	The Cochrane Collaboration in the English-language news	no
1249	Ottawa	2004	The development in attitudes towards thromboprophylaxis in Danish surgical departments during a twenty year period	no
1250	Ottawa	2004	Specialist digital libraries- helping to facilitate the use of Cochrane Reviews	no	not a research study
1251	Ottawa	2004	Asthma self-management educational interventions versus usual care for adults: a systematic review and meta-analysis of 22 controlled trials with 3304 patients	no
1252	Ottawa	2004	A half day interactive workshop in systematic review and the Cochrane Collaboration: a University of Toronto site group initiative	no
1253	Ottawa	2004	A combined database for meta-epidemiological research: characteristics of included trials	no
1254	Ottawa	2004	Trends in reported allocation concealment in RCTs included in systematic reviews	no
1255	Ottawa	2004	Chinese medicinal herbs for influenza	no
1256	Ottawa	2004	Collagenase for intervertebral-disk-herniation	no
1257	Ottawa	2004	Dissemination evidence by journals: making the medical journals as readable, reliable and accessible information resource for consumers	no	not a research study
1258	Ottawa	2004	The effect of Chinese herbs combined western medicine for SARS treatment: a systematic review	no
1259	Ottawa	2004	A survey on medical students perception, attitude toward evidence-based medicine in a medical school in Taiwan	no
1260	Ottawa	2004	Measuring the gaps between Cochrane reviews and practice recommendations: the example of cost B13 European guidelines for low-back pain	no
1261	Ottawa	2004	A preliminary investigation on the psychological health status of SARS patients in the Chinese medical journals	no
1262	Ottawa	2004	Applicability and clinical relevance of results in randomised controlled trials. The Cochrane review on exercise therapy for low back pain as an example	no
1263	Ottawa	2004	Reporting quality of randomized controlled trials of botanical medicines	no
1264	Ottawa	2004	Nutritional interventions for reducing morbidity and mortality in HIV infected individuals	yes	Data analysis: We are in the process of analysing data. Results should be ready by October for presentation in the Colloquium.
1265	Ottawa	2004	Using Cochrane reviews to develop consumer information- choosing and presenting outcomes	no
1266	Melbourne	2005	Performance of published search strategies for studies of diagnostic test accuracy (SDTAs) in Medline and Embase	no
1267	Melbourne	2005	Does the STARD-statement improve the quality of reporting of diagnostic accuracy studies?	no
1268	Melbourne	2005	Reappraisal of the nested case-control design in diagnostic research: updating the STARD guideline	no
1269	Melbourne	2005	The accuracy of magnetic resonance imaging in the diagnosis of multiple sclerosis: a diagnostic systematic review carried out according to new Cochrane methods	no
1270	Melbourne	2005	Follow-up or change scores: does it matter which outcome is used in meta-analysis of randomized controlled trials?	no
1271	Melbourne	2005	Individual-patient data meta-analysis (IPD MA) in the presence of competing risks	no
1272	Melbourne	2005	Methodology of subgroup analyses used in individual patient data meta-analyses versus meta-analyses on published data	no
1273	Melbourne	2005	Exploring the effect of patient characteristics on effectiveness using a combination of individual subject and aggregate level data	yes	It will be demonstrated through this example that it is possible to develop 'tailor made' evidence synthesis models using the freely available WinBUGS software which allow data from studies with different designs and reported in different formats to be appropriately and efficiently combined. While keeping technical details to a minimum we will describe the 'building block' philosophy behind the a…
1274	Melbourne	2005	Use of evidence in economic decision models: an appraisal of health technology assessments in the UK since 1997	no
1275	Melbourne	2005	How do you get the biggest bang for your (limited) buck in depression management? Making sense of complex cost effectiveness data using systematic reviews and the permutation matrix	no
1276	Melbourne	2005	Exploring the variability in cost-effectiveness results within multicountry clinical trials	no
1277	Melbourne	2005	Generalising the results of economic evaluations from high-income to middle-income countries	no
1278	Melbourne	2005	Facilitative role of Fields: case study of topic prioritisation and reviewer support for production of global health promotion and public health review priorities	no	review teams undertaking 7 of the 26 priority topics, with further priority reviews also planned for commencement in the near future.
1279	Melbourne	2005	Project SEA-ORCHID: South East Asia- Optimising Reproductive and Child Health in Developing Countries	yes	Results: During 2004 the hospitals were selected, the data collection form and web-based collection process piloted and project website established (www.sea-orchid.org). Data collection began in early 2005 and we anticipate collecting data on up to 10,000 births by November 2005.
1280	Melbourne	2005	The South Asian Cochrane Network: supporting reviewers in South Asia and contributing to the global Cochrane agenda	no
1281	Melbourne	2005	Identifying trials, or possible trials, conducted in low and middle income countries	no
1282	Melbourne	2005	'Spring-cleaning' of Cochrane reviews and clinical guidelines in order to co-ordinate Cochrane reviews and clinical practice	no
1283	Melbourne	2005	Overviews of overviews: how to summarise and grade the evidence?	no
1284	Melbourne	2005	Assessing the body of evidence and grading recommendations in evidence-based clinical practice guidelines	yes	Debates during the revision process and feedback received from piloting and public consultation will be presented.
1285	Melbourne	2005	Implementing best practice guidelines through computerized decision support: providing meaningful tools for cardiovascular risk and diabetes management	no
1286	Melbourne	2005	Constraints on academic freedom in industry-initiated clinical trials	no
1287	Melbourne	2005	Is it dangerous to publish reviews in paper journals?	no
1288	Melbourne	2005	Disseminating scientifically sound, clinically relevant literature in the web era: the relevance and newsworthiness of Cochrane reviews	no
1289	Melbourne	2005	Can the impact of an erroneous review be corrected?	no
1290	Melbourne	2005	Meta-analysis of studies of diagnostic accuracy: a unified approach	no
1291	Melbourne	2005	An empirical comparison of methods for meta-analysis of studies of diagnostic accuracy	no
1292	Melbourne	2005	Bivariate meta-analysis of sensitivity and specificity in diagnostic reviews	yes	The results of re-analysing data from published diagnostic reviews and simulated datasets will be available before the Cochrane Colloquium.
1293	Melbourne	2005	Statistical methods for investigating heterogeneity related to methodological quality in meta-analyses of studies of diagnostic accuracy	yes	Results: Will be presented at the Colloquium
1294	Melbourne	2005	Non-randomized study designs in US Evidence Practice Center reports	no
1295	Melbourne	2005	Limiting systematic reviews to RCTs can impose profound bias: the case of cesarean versus vaginal birth	no
1296	Melbourne	2005	Should non-randomised studies be included in reviews of interventions for vulnerable groups: a case study from domestic violence research?	no
1297	Melbourne	2005	Re-assessing and revising 'levels of evidence' in the critical appraisal process	yes	Feedback received during the piloting and wide public consultation of this revised hierarchy will be presented, along with the final integration process.
1298	Melbourne	2005	Trials reported in abstracts: the need for a mini-CONSORT	no
1299	Melbourne	2005	Publication bias: is it also present in the secondary literature?	no
1300	Melbourne	2005	Country development and publication bias: a review of published studies	no
1301	Melbourne	2005	Cumulative meta-analysis to determine key milestones in the Life Cycle of Evidence in Cancer Care (LIFE CYCLE)	no
1302	Melbourne	2005	Stopping early should be a methodologic quality criterion for Cochrane reviews	no
1303	Melbourne	2005	High proportion of high quality randomized clinical trials conducted by the NCI are negative or inconclusive	no
1304	Melbourne	2005	PARIS Collaboration: antiplatelets to prevent pre-eclampsia- a review using individual patient data	no
1305	Melbourne	2005	Terminology of herbal medicine used in systematic reviews: standardizing or confusing?	no
1306	Melbourne	2005	Translating evidence into patient information: challenges and possible solutions when extracting and presenting the results of Cochrane reviews	no	Results: We encountered a number of challenges, including large amounts of information, particularly large numbers of comparisons and outcomes; missing information about the treatment and about side effects; and variations in the manner in which effect was measured and presented.
1307	Melbourne	2005	The effect of alternative graphical displays to present benefits of antibiotics for sore throat on helping people to make treatment choices consistent with their own values	no
1308	Melbourne	2005	Invitations to mammography screening: basis for an informed consent?	no
1309	Melbourne	2005	Converting odds ratio to risk difference to aid decision making	no
1310	Melbourne	2005	A Community of Practice implementing evidence	no
1311	Melbourne	2005	STEPP: Supporting Translation of Evidence into Policy and Practice	no
1312	Melbourne	2005	Encouraging and supporting Australian policy makers to use Cochrane reviews: what have we learnt so far?	no
1313	Melbourne	2005	EPOC activities and Australian health policy	no	not a research study
1314	Melbourne	2005	How to determine the best treatment: a mixed-treatment-comparisons meta-analysis (MTM) of trials of topical fluoride therapies for the prevention of dental caries	no
1315	Melbourne	2005	Mixed treatment comparison analysis of seven treatments for acute myocardial infarction	no
1316	Melbourne	2005	A modified test for small study effects in meta-analyses of controlled trials with binary endpoints	no
1317	Melbourne	2005	Evidence based sample size calculations for future trials based on meta-analyses	no
1318	Melbourne	2005	A better gold pan: capturing RCTs with more precision	no
1319	Melbourne	2005	Disentangling the data: variations in data submissions from different players and their potential impact on a systematic review	no
1320	Melbourne	2005	Mapping trials: the HIV/AIDS trials register leads the way to GIS Mapping	no
1321	Melbourne	2005	Searching for systematic reviews of adverse effects	no
1322	Melbourne	2005	Unknown knowns: use of Cochrane review results in designing new studies	no
1323	Melbourne	2005	Involving clinical stakeholders in the systematic review process: exercises for low back pain	no
1324	Melbourne	2005	Making connections: knowledge brokering to bring systematic reviews to public health practice	no
1325	Melbourne	2005	Sources of knowledge in clinical practice and knowledge of evidence based medicine in postgraduate medical students and faculty members	no
1326	Melbourne	2005	Evidence-based medicine program for a health plan in Brazil: coverage criteria for new technology-based interventions- an update	no
1327	Melbourne	2005	Role of Cochrane systematic reviews in health technology assessment in Argentina	no
1328	Melbourne	2005	Use of systematic reviews in clinical practice guidelines: case study of development of clinical practice guideline by a professional organization in Indonesia	no
1329	Melbourne	2005	Making the resources of the Cochrane Collaboration 'of, by and for the people': a developing country perspective	no
1330	Melbourne	2005	How can consumer input be integrated into the systematic review process?	no
1331	Melbourne	2005	Informed consumers as drivers of evidence based medicine: a trial	no
1332	Melbourne	2005	Patient mediated interventions to increase adoption of evidence: aids and barriers to an intervention in chronic obstructive pulmonary disease (COPD)	no
1333	Melbourne	2005	Quality improvement and evidence-based decision making on problems of communication with patients and their families in hospitals	no
1334	Melbourne	2005	Inter-reviewer agreement: an analysis of the degree to which agreement occurs when using tools for the appraisal, extraction and meta-synthesis of qualitative research findings	no
1335	Melbourne	2005	Integrating 'qualitative' studies and trials in reviews: reflections from reviews about teenage pregnancy, parenthood and social exclusion	no
1336	Melbourne	2005	Healthy work environments: the experience of conducting a series of comprehensive systematic reviews, including the review of qualitative research and non-research data	yes	Results: The seven reviews have now been completed. The focus of the presentation will be the reporting of the experience of using the emerging methodologies for reviewing textual data using the Joanna Briggs Institutes QARI and NOTARI methodology and software.
1337	Melbourne	2005	A priority-setting mechanism for national evidence-based consumer health information: the criteria and their application to Cochrane reviews	yes	Information on these indicators and the results of their application to one year's worth of new and updated Cochrane reviews will be presented.
1338	Melbourne	2005	International activity within Collaborative Review Groups	no
1339	Melbourne	2005	QUADAS: early experience with a new methodological scoring tool for diagnostic meta-analyses	no
1340	Melbourne	2005	Lacking evidence for patient preference effects in clinical trials with parallel randomized and observational arms	no
1341	Melbourne	2005	Understanding the relationship between risks and odds ratios	no
1342	Melbourne	2005	Methodological quality of randomised controlled trials of Chinese medicinal herbs for treating influenza	no
1343	Melbourne	2005	How Wiley have developed media coverage of Cochrane Library reviews within the international press	no
1344	Melbourne	2005	What do patients and physicians want at the point of care? Preliminary surveys in China	no
1345	Melbourne	2005	The evidence for nursing interventions in the Cochrane Database of Systematic Reviews	no
1346	Melbourne	2005	An examination of the impact of different types of trial materials included in the Cochrane reviews of interventions for treating distal radial fracture in adults	no
1347	Melbourne	2005	Effect of teaching evidence-based medicine in medical postgraduates	no
1348	Melbourne	2005	Issues in analyses of behavioural change in a systematic review	no
1349	Melbourne	2005	Evidence-based medicine developments in Peking University in China	yes	Over 80 research and development projects have been initiated and some preliminary findings will be presented.
1350	Melbourne	2005	Using the Medical Research Council framework for randomised controlled trials (RCTs) of complex interventions to identify and develop strategies to promote effective professional practice	no
1351	Melbourne	2005	A bivariate meta-analysis of sensitivity and specificity: accuracy of maternal serum human choriongonadotrophin (MShCG) determination in the prediction of pre-eclampsia	no
1352	Melbourne	2005	Thai Cochrane Network contribution on handsearching	no
1353	Melbourne	2005	Incorporating methodological quality in meta-analyses of diagnostic accuracy studies	yes	Final results will be presented at the Cochrane Colloquium in October 2005.
1354	Melbourne	2005	Working in partnership with people in the developing world	no
1355	Melbourne	2005	Designing and implementing a Latin-American clinical trials registry (LATINREC)	no
1356	Melbourne	2005	Contribution of checking reference lists to systematic reviews	no
1357	Melbourne	2005	African Trials Register: 5 years later, where are we now?	no
1358	Melbourne	2005	Handsearching for 'buried' randomized trials in Bahrain medical journals	no
1359	Melbourne	2005	Key problems in the economic reviews. There remained several discrepant opinions on the review techniques, such as applicability of foreign studies, overall quality of economic studies, and addressing study heterogeneity.	no
1360	Melbourne	2005	Preliminary study of citation rates of reviews of interventions for chronic obstructive pulmonary disease (COPD)	no
1361	Melbourne	2005	Evidence for the effectiveness of occupational health interventions	no
1362	Melbourne	2005	Anticipating policy makers' needs: moving toward health intelligence at WHO/Europe	no
1363	Melbourne	2005	Economic impact of an evidence based assessment of bone densitometry in a private health plan in Brazil	no
1364	Melbourne	2005	Responses to a systematic review	no
1365	Melbourne	2005	Distraction from randomisation in diagnostic research	no	not a research study
1366	Melbourne	2005	Quality analysis of literatures on clinical randomized controlled trial of pre-eclampsia treated with TCM	no
1367	Melbourne	2005	Actual usage of the Cochrane Library in teaching hospitals in Australia	no
1368	Melbourne	2005	Ethics and the evidence in medical school education: melding outpatient medical ethics with training in evidence-based medicine	no
1369	Melbourne	2005	Case-control and two-gate designs in diagnostic accuracy studies	no
1370	Melbourne	2005	Partial and differential verification in diagnostic accuracy studies	no	not a research study
1371	Melbourne	2005	Mapping the Cochrane evidence for decision-making in health care	no
1372	Melbourne	2005	Comparing a systematic review with a Cochrane protocol (submitted, not published) on the subject of Coenzyme Q10 (CoQ) and heart failure	no
1373	Melbourne	2005	Left ventricular hypertrophy (LVH) diagnosis: a systematic review and the effect of publication bias	no
1374	Melbourne	2005	Is it reasonable to pool different estimates of intervention effect calculated from different methods?	yes	Research status: This work is of practical importance to many review authors, and it is intended that results of this research will be included in future editions of the Cochrane Handbook of Reviews of Interventions. While this research is not yet complete, the authors wish to inform both review authors and methodologists of this ongoing research, and will present available results.
1375	Melbourne	2005	The role of student scholarships in Cochrane reviews	no
1376	Melbourne	2005	The importance of context: how can evidence-based knowledge best be presented to clinicians in the mental health field?	yes	Results: The results of user surveys, site statistics, media coverage and other sources of feedback will be presented. Among the questions to be adressed are:
1377	Melbourne	2005	The rising importance of Cochrane systematic reviews in a Latin-American evidence-based journal	no
1378	Melbourne	2005	Investigation for randomisation procedure of Chinese original studies	no
1379	Melbourne	2005	Bibliometric analyses along cumulative meta-analyses: the Life Cycle of Evidence in Cancer Care (LIFE CYCLE)	no
1380	Melbourne	2005	Assessing the quality of randomized controlled trials evaluating nonpharmacological treatments: a CheckList to Evaluate A Report of NonPharmacological Trial (CLEAR NPT)	no
1381	Melbourne	2005	Assessing the success of blinding in randomized controlled trials	no
1382	Melbourne	2005	Reporting of harm in randomized controlled trials evaluating pharmacological and nonpharmacological treatments	no
1383	Melbourne	2005	Taxonomy of occupational health interventions could be helpful for reviewers	no
1384	Melbourne	2005	Software for handsearching control and management of randomized and clinical controlled trials	no
1385	Melbourne	2005	Self care interventions: which outcomes are important to consumers?	yes	Results: The results of the DCE will be presented. The degree to which consumers trade-off between psychological outcomes and other health outcomes will be considered.
1386	Melbourne	2005	DEC-NET: the European register of clinical trials on medicines for children	no
1387	Melbourne	2005	Quality analysis of randomized controlled trials on Chinese medicinal herbs for unstable angina pectoris	no
1388	Melbourne	2005	Guidelines for systematic reviews of health promotion and public health interventions: evaluating their use in practice	no
1389	Melbourne	2005	The experience of introducing a new drug into the hospital	no
1390	Melbourne	2005	Most health web sites are inaccessible, unusable and unreliable: a call for action	no
1391	Melbourne	2005	To what extent are conference abstracts reporting randomised controlled trials of skin diseases published subsequently?	no
1392	Melbourne	2005	HIV/AIDS and oral candidiasis: what really works?	no
1393	Melbourne	2005	A shortcut for developing evidence based pregnancy guidelines by adapting already existing ones to local constraints in Belgium	no
1394	Melbourne	2005	The use of Cochrane abstracts on PDAs at the point-of-care: effect on clinical behavior	no
1395	Melbourne	2005	The EBM OSCE to assess skills of information mastery and use of best evidence	no
1396	Melbourne	2005	Optimal retrieval of HIV/AIDS conference proceeding abstracts: a comparison of databases	no
1397	Melbourne	2005	Improving our quality by developing the HIV/AIDS Specialized Register: experiences and lessons from the inaugural Cochrane Collaboration Visiting Fellowship	no
1398	Melbourne	2005	The interobserver reliability in the assessment of methodological quality of RCTs and CCTs in the addiction field	no
1399	Melbourne	2005	Comparison of NNT statistics, impact numbers and epidemiological effect measures	no
1400	Melbourne	2005	HIV/AIDS reviewer mentoring programme for South Asia	no	not a research study
1401	Melbourne	2005	Conducting a broad organisational systematic review: examining the effect of sensory environments on health-related outcomes of hospital patients	yes	Results: Hundreds of thousands of articles were retrieved, many of which were irrelevant. Handling and structuring the results is complex when there is an array of potentially overlapping sub-themes. This review will be organised by intervention and broken down further by outcome.
1402	Melbourne	2005	Most accessed Cochrane reviews in The Cochrane Library and most accessed review abstracts on www.cochrane.org	no
1403	Melbourne	2005	Analysing and presenting results from systematic reviews of complex interventions	yes	Results and conclusion: The results of the trials included in the current version of the review were heterogeneous and it was only possible to explain this heterogeneity to a limited extent based on the analyses that were undertaken. Analysis and results of the updated version of audit and feedback review will be presented and we will discuss the pros and cons of the analytical methods that were …
1404	Melbourne	2005	The Cochrane Dementia Group's Register of trials: a unique resource for dementia specialists	no
1405	Melbourne	2005	RCTs for policy interventions? A review of reviews	no
1406	Melbourne	2005	Graphical presentation of diagnostic information: a methodological review	no
1407	Melbourne	2005	Testing approaches to searching for public health reviews	yes	Results: Data will be presented on the sensitivity and specificity of study design search terms in both the usual EPPI-Centre search strategy and those terms suggested in the Collaborative Group document.
1408	Melbourne	2005	Potential for impact of Cochrane-style systematic reviews in the field of veterinary public health	no
1409	Melbourne	2005	Using systematic review methods to assess the evidence on performance of measurement instruments in wound care	no
1410	Melbourne	2005	Development of a search strategy to identify evaluations of the performance of wound measurement instruments	no
1411	Melbourne	2005	Transformation of summary statistics from a skewed distribution into summary statistics on the log scale	no
1412	Melbourne	2005	Adjustment for covariates in non-randomized studies: propensity score based methods vs classical regression models	no
1413	Melbourne	2005	Why a Cochrane Diet and Nutrition Sub-Field?	no
1414	Melbourne	2005	Mass media interventions for promoting HIV testing: challenges of incorporating interrupted time series analysis	no
1415	Melbourne	2005	Inclusion criteria for systematic reviews: what is the most valid approach?	no
1416	Melbourne	2005	A simplified search strategy for identifying randomised controlled trials for systematic reviews of health care interventions: a comparison with more exhaustive strategies	no
1417	Melbourne	2005	Health policy integrating with systematic reviews	no
1418	Melbourne	2005	Increasing specificity in searches of PubMed for health promotion and public health studies:	no
1419	Melbourne	2005	Are they doing what it says on the packet? Towards an implementation fidelity index for use in systematic reviews	no
1420	Melbourne	2005	Reporting of the role of the expert searcher in Cochrane reviews	no
1421	Melbourne	2005	Evidence review: evaluating Health Technology Assessment searches	no
1422	Melbourne	2005	Analytical validity of molecular techniques for BRCA1 and BRCA2 genetic testing for breast and ovarian cancer: a systematic review	no
1423	Melbourne	2005	Psychosocial implications of BRCA1 and BRCA2 genetic testing for breast and ovarian cancer: a systematic review	no
1424	Melbourne	2005	A systematic review of physical tests used in the diagnosis of shoulder impingement: a Cochrane experience	yes	Results: The full results will be available at the time of the Colloquium. In addition we plan to give some insights of our Cochrane experience.
1425	Melbourne	2005	Development of a new prioritization method for health technology assessment	no
1426	Melbourne	2005	How long does it take to publish a high quality trial in oncology?	no
1427	Melbourne	2005	Case study on comprehensive searching in the area of overcrowding in emergency departments	yes	Results: Results describing the accuracy of electronic database searches versus expert databases and using subject headings with and without keywords will be available at the Cochrane Colloquium in Melbourne, Australia.
1428	Melbourne	2005	Transferability of evidence based information driven by Clinical Evidence through an Italian continuing education programme on the web: a qualitative study	no
1429	Melbourne	2005	Can we trust the conclusion in peer-review publications? A review of quality improvement intervention studies	no
1430	Melbourne	2005	Exploring language barriers to evidence based medicine: is it different to read a Cochrane review abstract in English or in Spanish for Chilean post graduate medical students?	no
1431	Melbourne	2005	Clinical teachers' attitudes towards the efficacy of evidence-based medicine workshop and self-reported ability in evidence-based practice in Iran	no
1432	Melbourne	2005	An holistic research design for Integrative Medicine	no
1433	Melbourne	2005	Study settings of Cochrane HIV/AIDS systematic reviews	no
1434	Melbourne	2005	Reducing duplication: an example of collaboration between guideline developers and Cochrane Collaborative Review Groups	yes	Results: We will present examples of different ways that NCC-CC and CRGs can collaborate, with particular reference to a pilot collaboration between the National Collaborating Centre for Chronic Conditions (NCC-CC) and the Cochrane Infectious Diseases Group on protocols and reviews on the prevention and management of tuberculosis. Following the pilot, consideration can then be given to whether su…
1435	Melbourne	2005	Evidence in social welfare: challenges and some possible solutions	no
1436	Melbourne	2005	Cochrane Review Initiative Project (CRIP)	yes	Results: The project started at January 1 2005, until today, April 17 we completed 7 protocols.
1437	Melbourne	2005	Analyzing the quality of clinical randomized control trial of Traditional Chinese Medicine for coronary heart disease (CHD)	no
1438	Melbourne	2005	Should sensitivities derived from 2x1 tables be included in diagnostic systematic reviews: a review of systematic reviews	yes	Results: Results will be available at the Cochrane Colloquium.
1439	Melbourne	2005	Level of evidence in evidence-based guidelines in colorectal surgery	no
1440	Melbourne	2005	Efficacy of short courses of critical appraisal on the skills and attitude of postgraduate medical students	yes	Results: We anticipate we will be able to investigate the effects of a short introductory workshop on the attitude and skills of postgraduate medical students and the durability of its effects. In addition a simple critical appraisal skills assessment tool will be validated.
1441	Melbourne	2005	Accuracy of the Spanish translated conclusions of Cochrane systematic reviews	yes	Results and Conclusions: They will be presented at the Colloquium.
1442	Melbourne	2005	Meta-analyses and systematic reviews of quality of life outcomes: preliminary results and work in progress	no
1443	Melbourne	2005	Staff and consumer perceptions of research in mental health settings	no
1444	Melbourne	2005	Handsearching for health promotion and public health trials and systematic reviews	no	not a research study
1445	Melbourne	2005	Calculating standardised mean differences from cluster randomised trials using published sources	no
1446	Melbourne	2005	What are the barriers preventing authors from reading written instructions?	yes	Results: We will implement the results of our searches by rewriting and simplifying CARG's 'Tips for authors'. We will evaluate the improvement of reviews by sending out a questionnaire to authors and monitoring the number of drafts of a review required before entering the editorial process. We will go into more detail about the exact results in our poster presentation.
1447	Melbourne	2005	Endometrial ablation for heavy menstrual bleeding: the relationship between funding sources and trial outcome	no
1448	Melbourne	2005	Is timing important in systematic reviews of interventions for breast cancer?	yes	Results: The results will be presented as a cumulative meta-analysis using the data available at selected time points. Emphasis will be placed on the type and amount of information available at each time point (such as rate of conservative surgery, tumour response rate, risk of local recurrence), and the reliability of any conclusions made along the timeline. This project is in progress. Results …
1449	Melbourne	2005	Developing an overview of systematic reviews: a framework for synthesising the evidence on interventions to improve communication with,	no
1450	Melbourne	2005	Prospective collaborative meta-analysis of trials of weight management interventions in childhood overweight and obesity	yes	Currently three trials based in Australia are included, with an invitation to international researchers with eligible trials to enrol. Prospective meta-analysis methodology will allow the simultaneous collection of standardised international data on the various range of interventions for childhood weight management. This - but no results
1451	Melbourne	2005	Evidence-based change: a 'how-to' guide from the Health for Kids team	no
1452	Melbourne	2005	Utilization, impact and barriers to use the Cochrane Database of Systematic Reviews: survey on Chilean post graduate medical students	no
1453	Melbourne	2005	How do Cochrane reviewers handle sparse data in their systematic reviews?	no
1454	Melbourne	2005	Can summarising trials of public health strategies by camparator design improve interpretation?	no
1455	Melbourne	2005	Ten years of handsearching in Germany: results and future prospects	no
1456	Melbourne	2005	Occupational health Cochrane systematic reviews: an overview	no
1457	Melbourne	2005	Peer review and editorial decision-making at major biomedical journals	no
1458	Melbourne	2005	Priorities, publication and progress in reviewing treatment for peripheral nerve disorders	no
1459	Melbourne	2005	Putting Africa first: supporting novice authors of HIV/AIDS reviews in Africa	no
1460	Melbourne	2005	What can The Cochrane Collaboration do to support people living in developing countries? A survey	no
1461	Melbourne	2005	Changes in knowledge and utilisation of the Cochrane Collaboration by primary health care workers in Argentina from 2002 to 2005	no
1462	Melbourne	2005	From complex systematic reviews to clear effective clinical pathways: interpreting the evidence for primary and secondary prevention of osteoporotic fracture into a clinical guideline algorithm	no
1463	Melbourne	2005	From many to one: converting different databases into an XML database	no
1464	Melbourne	2005	Guideline development and Cochrane reviews part 1	no
1465	Melbourne	2005	Guideline development and Cochrane reviews part 2	no
1466	Melbourne	2005	Does a training in evidence based clinical psychology improve skills in evidence based clinical psychology?	yes	Results: Data from the 2005 enrolment is being collected and will be analysed before the conference. Changes from pre to post training will be discussed
1467	Melbourne	2005	Mapping the terrain: searching for cancer systematic reviews for the Cancer Specialist Library	no
1468	Melbourne	2005	Finding the gold: identifying good quality systematic reviews for the Cancer Specialist Library	no
1469	Melbourne	2005	Agreeing to disagree: an analysis of the responses to critical appraisal questions in postgraduate students	no
1470	Melbourne	2005	Cochrane and nursing: are needs being met?	yes	Results: The findings of the survey will be presented and discussed.
1471	Melbourne	2005	Comparison of test performance of liquid-based versus conventional Pap smears to detect cervical cancer precursors	no
1472	Melbourne	2005	Trial sequential analyses of six Cochrane neonatal group meta-analyses considering adequacy of allocation concealment	no
1473	Melbourne	2005	Trends in methodological quality of randomised clinical trials in low back pain: comparing drug trials with non-drug trials	no
1474	Melbourne	2005	Overview and reanalysis of systematic reviews on invasive strategies for acute coronary syndromes	no
1475	Melbourne	2005	The German Institute for Quality and Efficiency in Health Care (IQWiG)	no
1476	Melbourne	2005	Trial sequential analyses of six meta-analyses considering heterogeneity and trial weight	no
1477	Melbourne	2005	Heterogeneity sample size correction factor for meta-analyses	no	minimal results
1478	Melbourne	2005	Guideline development and Cochrane reviews: criteria and principles for selecting systematic reviews to answer guideline clinical questions	no
1479	Melbourne	2005	How relevant is the choice of the outcome in meta-analyses using relative risk as summary statistic?	no
1480	Melbourne	2005	Knowledge transfer at the Public Health Agency of Canada	no
1481	Melbourne	2005	Should there be Cochrane reviews of disease aetiology? A discussion poster	no
1482	Melbourne	2005	Checking important journals for important trials: does this make sense?	no
1483	Melbourne	2005	The use of non-randomized studies in the Cochrane reviews on drugs and alcohol	no
1484	Melbourne	2005	How is the networking around the world?	no
1485	Melbourne	2005	How much published data is usable for meta-analysis in aetiological research?	no
1486	Melbourne	2005	The global reach of The Cochrane Library: six months of usage statistics on Wiley InterScience	yes	Results: These will be presented by month and year-to-date in graph and table format with accompanying commentary.
1487	Melbourne	2005	Impact of Cochrane systematic reviews of public health interventions for physical activity	yes	A sensitive search strategy of The Cochrane Library has been completed and is available for application to other content areas. Data on methods and results are extracted from the reviews and synthesised. Research methods of individual reviews and primary studies are extracted, compared and recommendations for future relevant primary research and intervention evaluations has been conducted. - but …
1488	Melbourne	2005	Quality assessment in systematic reviews of prognosis: descriptive analysis, development and testing of new recommendations	no
1489	Melbourne	2005	The Cochrane Library used in education: www.peditop.com	no
1490	Melbourne	2005	The multiplicity problem in systematic reviews	no
1491	Melbourne	2005	Editorial strategy for revising Cochrane reviews: does it help?	yes	We will present a flowchart outlining what happens to reviews following initial contact, ranging from no replies to submission of update. We will present detailed results for those initial contacts that have resulted in a draft submission. This will include the time it took for the authors to complete the draft update and the different factors affecting the update process.
1492	Melbourne	2005	Frequency and characteristics of new evidence found in Clinical Evidence updates	no
1493	Melbourne	2005	Country of affiliation for the authors of an international evidence-based healthcare publication: an evaluation of Clinical Evidence	no
1494	Melbourne	2005	Survey of the use of Cochrane Style Guide guidance in published Cochrane reviews	no
1495	Melbourne	2005	Quality of systematic reviews used to build guidelines on prevention and treatment of breast and colorectal cancers	no
1496	Melbourne	2005	The value of Cochrane reviews in the clinical practice of university-based surgeons in a developing country	no
1497	Melbourne	2005	The need to collaborate for updating systematic reviews	no
1498	Melbourne	2005	How accessible is the Cochrane Library for health professionals with little or no previous knowledge of the site?	yes	Results: Results will be presented with the help of an edited video from the testing.
1499	Melbourne	2005	Strengthening the Reporting of Observational Studies in Epidemiology (STROBE)	no
1500	Melbourne	2005	Economic evaluations of prenatal screening for trisomy 21: a systematic review of the methodogology	no
1501	Melbourne	2005	How do authors respond to written requests for additional information?	no
1502	Melbourne	2005	Ask the author? Does it make a difference to quality assessment?	yes	The analysis is still in progress
1503	Melbourne	2005	Systematic reviews of knowledge translation interventions: contributions of process evaluations and contact with authors	no
1504	Melbourne	2005	What happens when you take the Cochrane methodology and apply it to non-clinical literature?	no
1505	Melbourne	2005	Case report of a satellite effort: The Denver Satellite of the Cochrane Skin Group	no
1506	Melbourne	2005	Use of Evidence-based nursing (EBN) by nurses in Belgium	yes	Results (expected): The study is in progress; detailed results will be available in June 2005
1507	Melbourne	2005	The equivalence or non-inferiority problem in systematic reviews	no
1508	Melbourne	2005	A tale of four review groups	yes	Results: To be presented at the Colloquium.
1509	Melbourne	2005	Finding full text copies of randomised trials, or possible randomised trials, from low and middle income countries	no
1510	Melbourne	2005	Evidence based audit in oncology: analyses of three health plans in Brazil	no
1511	Melbourne	2005	Economic impact of an evidence based approach to tumor marker requests in a health plan in Brazil	no
1512	Melbourne	2005	Distal pancreatectomy: a randomized controlled trial to compare two different surgical techniques	no
1513	Melbourne	2005	Building a specialized register of behavioral medicine interventions	no
1514	Melbourne	2005	Behavioral medicine: providing another perspective of trial methodologies	no
1515	Melbourne	2005	Assessing the quality of information recorded on trial registries	no
1516	Melbourne	2005	Do province-wide access to The Cochrane Library and training sessions make a difference?	no
1517	Melbourne	2005	Pre-specifying sample size calculations and statistical analyses in randomised trials: comparison of protocols to publications	no
1518	Melbourne	2005	How should clinicians and policy makers implement case management for depression? Using meta-regression to open up the black box of a complex intervention	no
1519	Melbourne	2005	The impact of including CBA and ITS designs in Cochrane reviews	no
1520	Melbourne	2005	Canadian Cochrane Centre Education and Training Project 2004-05	no
1521	Melbourne	2005	Training handsearchers: going from a paper to a web-based course	no
1522	Melbourne	2005	Systematic reviews of economic data: preliminary steps in an emerging methodology	no	not a research study
1523	Melbourne	2005	The use of evidence based medicine in promoting the social acceptance of family planning in the Philippines	no
1524	Melbourne	2005	Evidence based medicine in the curriculum in medical schools in South East Asia	no
1525	Melbourne	2005	Reporting on the quality of randomised controlled trials in prehospital care	yes	Results: The work is on-going and the results will be presented during the conference.
1526	Melbourne	2005	Four systematic reviews per day: the epidemiology of research synthesis	no
1527	Melbourne	2005	Systematic reviews of diagnostic accuracy studies 1: an introduction to formulating the study question and identifying eligible studies	no
1528	Melbourne	2005	Selecting the best treatment: the role of multiple treatments meta-analysis in Cochrane reviews	no
1529	Melbourne	2005	Systematic reviews of health promotion and public health interventions	no
1530	Melbourne	2005	Methods for synthesising qualitative data	no
1531	Melbourne	2005	An introduction to literature searching for systematic reviews	no
1532	Melbourne	2005	Using ProCite for creating and submitting trials databases to CENTRAL	no
1533	Melbourne	2005	The Cochrane Library hands-on searching (introduction)	no
1534	Melbourne	2005	Synthesising economic evaluations from different countries: challenges for Cochrane reviewers	no
1535	Melbourne	2005	The language of evidence	no
1536	Melbourne	2005	Educational strategies to build capacity in the generation and implementation of evidence in developing countries: the SEA-ORCHID Project	no
1537	Melbourne	2005	A systematic approach to involving consumers in the review process	no
1538	Melbourne	2005	Technical editing part II	no
1539	Melbourne	2005	Investigating and dealing with bias in systematic reviews	no
1540	Melbourne	2005	Narratives of evidence-based health care	no
1541	Melbourne	2005	Entity websites: a hands-on workshop to lighten your site maintenance work	no
1542	Melbourne	2005	Utilising Cochrane reviews in clinical guideline development	no
1543	Melbourne	2005	Train the trainers: techniques for training systematic reviewers	no
1544	Melbourne	2005	Systematic reviews of diagnostic accuracy studies 2: assessment of methodological quality	no
1545	Melbourne	2005	Software for computing treatment effects, performing meta-analyses, and creating forest plots	no
1546	Melbourne	2005	Introduction to meta-analysis using Stata	no
1547	Melbourne	2005	Individual patient data meta-analyses	no
1548	Melbourne	2005	Issues in preparing systematic reviews of complementary and alternative medicine therapies	no
1549	Melbourne	2005	Using the findings of 'views' studies to explore the findings of effectiveness studies in systematic reviews	no
1550	Melbourne	2005	Systematic reviews of studies of prognosis: activation of a Prognosis Review Network	no
1551	Melbourne	2005	The Cochrane Library: hands-on searching (advanced)	no
1552	Melbourne	2005	Authoring and editing reviews through the new Cochrane Information Management System: an introductory workshop for review authors and editors	no
1553	Melbourne	2005	Grading Recommendations Assessment, Development and Evaluation (GRADE): an international working group	no
1554	Melbourne	2005	Critical appraisal skills for consumer advocates: assessing a new online course	no
1555	Melbourne	2005	Workshop for Cochrane Trials Search Co-ordinators (intermediate)	no
1556	Melbourne	2005	Peer reviewing systematic reviews	no
1557	Melbourne	2005	Evidence overviews: prioritising areas for overviews of systematic reviews of interventions for effective communication with and participation by consumers	no
1558	Melbourne	2005	Lessons on integrating economic evidence into clinical practice guidelines	no
1559	Melbourne	2005	Meta-analysis of continuous data	no
1560	Melbourne	2005	Cochrane EPOC methods: complex interventions and non-randomised studies	no
1561	Melbourne	2005	Incorporating data on adverse effects in systematic reviews	no
1562	Melbourne	2005	Workshop for Cochrane Trials Search Co-ordinators (advanced)	no
1563	Melbourne	2005	Systematic reviews of diagnostic accuracy studies 3: a practical introduction to meta-analysis	no
1564	Melbourne	2005	Systematic reviews of diagnostic accuracy studies 4: advanced meta-analysis of diagnostic test performance: investigating heterogeneity and comparing tests	no
1565	Melbourne	2005	Systematic reviews of diagnostic accuracy studies 5: applying the results in clinical practice	no
1566	Melbourne	2005	Basics of meta-analysis	no
1567	Melbourne	2005	Extracting data for a systematic review of non-randomised studies	no
1568	Melbourne	2005	Extracting data for a systematic review of non-randomised studies	no
1569	Melbourne	2005	How to interpret patient-reported outcomes in Cochrane reviews	no
1570	Melbourne	2005	MeerKat: getting the most out of your study-based Specialized Register	no
1571	Melbourne	2005	Determining study design classification of potential trial reports using MEDLINE abstracts	no
1572	Melbourne	2005	Applying house style to Cochrane reviews using the Cochrane Style Guide and Review Manager	no
1573	Melbourne	2005	Addressing dilemmas and conflicting interests faced by Cochrane review authors	no
1574	Melbourne	2005	Engaging health promotion and public health practitioners and policy makers through summary tables of the findings of Cochrane reviews	no
1575	Melbourne	2005	Hone your skills as consumer referees for Cochrane reviews	no
1576	Melbourne	2005	Managing the editorial process: an advanced workshop for Cochrane Review Group Super Users in Phase 2 of the Cochrane Information Management System	no
1577	Melbourne	2005	Promoting uptake: using the web to disseminate reviews to parents and public health decision makers	no
1578	Melbourne	2005	Ways to ensure evidence-based clinical practice guidelines are of high quality	no
1579	Melbourne	2005	Minding the qualitative and feeling the width: identifying qualitative research for inclusion in systematic reviews	no
1580	Melbourne	2005	Coping with surgeon's doubts on negative meta-analyses: the case of the EU Hernia Trialists	no
1581	Melbourne	2005	The "MIX" program: free software for learning, teaching and exploring meta-analysis with Excel	no
1582	Dublin	2006	Promoting collaboration between Cochrane and the James Lind Alliance	no
1583	Dublin	2006	Making practical sense of a systematic review. The Cochrane Neurological Network and consumer perspectives	no
1584	Dublin	2006	How difficult is it to register a Cochrane title? An Iberoamerican authors' sample	yes	Results: At the moment 7/16 Co-ordinators of the Iberoamerican Branches have answered the survey. From 51 titles proposed
1585	Dublin	2006	A consumer-led project on evidence-based healthcare information for consumers	no
1586	Dublin	2006	Consumers United for Evidence-based health care (CUE): a model for building a national consumer advocacy coalition	no
1587	Dublin	2006	The effects of receiving public comments on systematic reviews	no
1588	Dublin	2006	Lay people empowerment: the "PartecipaSalute" experience	no
1589	Dublin	2006	It's all in the matrix	no
1590	Dublin	2006	Networking as a model for Cochrane Collaboration expansion: the Argentinian model	no
1591	Dublin	2006	SEA-ORCHID project in Thailand: practice and health outcomes in pregnancy and childbirth among three different care level hospitals	no
1592	Dublin	2006	Do current Cochrane systematic reviews (CSRs) help decision makers from middle-income countries? The Chilean experience	no
1593	Dublin	2006	Thailand Research Fund and Cochrane activities	no
1594	Dublin	2006	Critical assessment of randomized controlled trials published in biomedical Chilean journals	no
1595	Dublin	2006	Applicability of Cochrane reviews in a developing country setting- a pilot study	no
1596	Dublin	2006	Face-to-face training for developing countries: do they come or should we go?	no
1597	Dublin	2006	African randomized controlled trials- too hard to find?	no
1598	Dublin	2006	The development of the Iberoamerican Cochrane Network	no
1599	Dublin	2006	Translating Cochrane evidence into practice in the Ministry of Health, Sri Lanka	no
1600	Dublin	2006	A sensitive MEDLINE search strategy to retrieve studies of diagnostic imaging test performance	no
1601	Dublin	2006	Publication bias and diagnostic research: full publication of results initially presented in abstracts	yes	Results: Results will be available at the Cochrane Colloquium.
1602	Dublin	2006	Should data from case-control studies be included in systematic reviews alongside diagnostic cohort studies?	no
1603	Dublin	2006	Making sense of diagnostic meta-analysis using carotid artery imaging as a template	no
1604	Dublin	2006	Identifying studies on diagnostic tests in oncology: the prostate-specific antigen (PSA) experience	no
1605	Dublin	2006	Searching for diagnostic test accuracy studies: an application to screening for open angle glaucoma (OAG)	no
1606	Dublin	2006	Integration of meta-analysis and economic decision modelling for evaluating diagnostic tests	no
1607	Dublin	2006	Is it necessary to search a wide range of databases to identify diagnostic test accuracy studies?	no
1608	Dublin	2006	Is the evidence from reviews in the Cochrane Incontinence Group generalisable to older people?	no
1609	Dublin	2006	Hooked on evidence-based consumer health information: the experience of a new bi-lingual national website	no
1610	Dublin	2006	Visitor-determined website improvement: combining survey and log results on Cochrane.org	no
1611	Dublin	2006	Usage of Cochrane reviews in The World Health Organization (WHO) Reproductive Health Library	no
1612	Dublin	2006	The Cochrane Library publicity- a report of activity	no
1613	Dublin	2006	Strategies that promote the use of The Cochrane Library	no
1614	Dublin	2006	Disseminating knowledge for evidence-based cancer care- National Knowledge Weeks	no
1615	Dublin	2006	How Cochrane reviews can be used in a dissemination project: preliminary findings from the "PartecipaSalute" project in Italy	no
1616	Dublin	2006	Cochrane reviews in health technology assessment reports and clinical guidelines	no
1617	Dublin	2006	The Cochrane Library: one-year follow up of usage statistics and trends on Wiley InterScience	yes	Results: We will present the data by month and year to date, using the 2005 data as a comparison.
1618	Dublin	2006	Communicating consumer summaries online: a web-based survey	no
1619	Dublin	2006	Evidence of evidence in clinical practice: silver anniversary of the thromboprophylaxis survey in Danish surgical departments	no
1620	Dublin	2006	Access to electronic health knowledge in five countries in Africa: a descriptive study in postgraduate doctors	no
1621	Dublin	2006	Cochrane reviews: the impact of La Biblioteca Cochrane Plus	no
1622	Dublin	2006	How many more systematic reviews do we need- an estimation on the proportion of possible interventions covered by The Cochrane Library	no
1623	Dublin	2006	Is the available evidence in the field of treatment of opiate addiction enough to inform policy? The experience of developing the World Health Organization (WHO) clinical guidelines	no
1624	Dublin	2006	Cochrane reviews: teaching critical appraisal skills	no	not a research study
1625	Dublin	2006	Do Cochrane reviews influence guidelines for common acute respiratory infections?	no
1626	Dublin	2006	How recommendations from systematic reviews can be used to best inform practice- three examples from the field of transfusion medicine	no
1627	Dublin	2006	Do guidelines reflect current best evidence? A comparison of guideline recommendations on rapid-acting insulin analogues and conclusions of a systematic review	no
1628	Dublin	2006	A systematic review of appraisal tools for clinical practice guidelines: multiple similarities and one common deficit	no
1629	Dublin	2006	A method of prioritising review topics: map the distribution of randomized controlled trials (RCTs) in the Cochrane Review Group Trials Register	no
1630	Dublin	2006	Cochrane Skin Group experience with co-publication	no
1631	Dublin	2006	Conducting co-registered Cochrane and Campbell reviews: the experiences of a review on mass media interventions	no
1632	Dublin	2006	Workings of the Australian Satellite of the Cochrane Musculoskeletal Group	no
1633	Dublin	2006	No improvement- still less than half of the Cochrane reviews are up to date	no
1634	Dublin	2006	Relocating a Cochrane entity: the United States Cochrane Center experience	no
1635	Dublin	2006	Developing a policy for managing reviews across more than one Cochrane Review Group	yes	Results: The key aspects of the process and the associated challenges will be presented.
1636	Dublin	2006	Facilitating collaboration between Cochrane Fields and Review Groups: a case study	yes	Results: The results, including the key aspects of the process and the final proposal will be presented.
1637	Dublin	2006	Challenges in disseminating review findings: a case study	no
1638	Dublin	2006	The role of a Cochrane Review Group Trials Search Co-ordinator (TSC): review author experiences	yes	Results: To be presented at the Colloquium.
1639	Dublin	2006	The role of a Cochrane Review Group Trials Search Co-ordinator: working practices	yes	Results: To be presented at the Colloquium.
1640	Dublin	2006	Quality of the systematic reviews of the Cochrane Multiple Sclerosis Group	no
1641	Dublin	2006	Rigorous editorial processes assure high quality products at the Canadian Agency for Drugs and Technologies in Health (CADTH)	no
1642	Dublin	2006	Endorsement of the STAndards for the Reporting of Diagnostic accuracy studies (STARD) Statement by biomedical journals: survey of instructions	no
1643	Dublin	2006	Centralised Cochrane review updating: the experience of the Cochrane Pregnancy and Childbirth Group	no
1644	Dublin	2006	Money, support and guidance for reviewers	no
1645	Dublin	2006	Study-based registers	no
1646	Dublin	2006	A project to help Cochrane Review Groups (CRGs) to improve the quality of Cochrane reviews on Traditional Chinese Medicine (TCM)	no
1647	Dublin	2006	How do we value psychological outcomes in systematic reviews?	no
1648	Dublin	2006	Health economics methods: from effectiveness to efficiency in systematic reviews	no	not a research study
1649	Dublin	2006	Experience in conducting systematic reviews in a short time-frame: portable ultrasound devices in emergency departments	no
1650	Dublin	2006	Meta-analysis of systematic reviews of complex interventions: lessons/insights from complex interventions in heart failure	no
1651	Dublin	2006	EU EBM Unity Project: implementing systematic reviews into patient care through a unified European curriculum in evidence-based medicine	yes	The results of this survey will be presented. In parallel, we present the first results on the learning module on systematic reviews and its integration in individual patient care as a blueprint for other modules.
1652	Dublin	2006	Agreement between systematic reviews (SRs) and clinical practice guidelines (CPGs) on drug treatment in acute stroke	no
1653	Dublin	2006	Who uses The Cochrane Library? Data from two online surveys of users of The Cochrane Library on the Wiley InterScience platform	yes	Results: These will be presented graphically based on the questionnaire and with a further breakdown by the top countries' usage and response. The results will also be summarized in commentary sections.
1654	Dublin	2006	Do Brazilian medical students use evidence?	no
1655	Dublin	2006	Young neurologists interested in Cochrane reviews need more basic knowledge in statistics and epidemiology	no
1656	Dublin	2006	What are the characteristics of good reviews of adverse effects? A qualitative exploration	no
1657	Dublin	2006	The impact of including grey and non-English literature on the combined effect estimates from nonrandomized add-on anti-epileptic studies	no
1658	Dublin	2006	The impact of including non-randomized studies in a systematic review: a case study	no
1659	Dublin	2006	'Sometimes similar, sometimes different': a systematic review of meta-analyses of random and nonrandomized policy intervention studies	no
1660	Dublin	2006	Randomized controlled trials (RCTs) for policy interventions? A review of reviews and meta-regression	no
1661	Dublin	2006	International activity within Cochrane Review Groups	no
1662	Dublin	2006	When should potentially false research findings be tolerated?	no
1663	Dublin	2006	Prioritising and promoting topics for systematic reviews to address the public health needs of indigenous people	yes	Results: Outcomes of this project will be outlined in the poster.
1664	Dublin	2006	A provisional model for when to update systematic reviews	no
1665	Dublin	2006	Encouraging and supporting Australian policy makers to use Cochrane reviews- further reporting of a three year initiative	no
1666	Dublin	2006	Inside the Canadian Common Drug Review: is information beyond evidence used in making recommendations?	no
1667	Dublin	2006	Establishing a special mechanism which aims to promote the whole level of study quality of clinical medicine in China	no
1668	Dublin	2006	Between-the-eyes adverse drug reactions: anecdotes as evidential gold standards	no
1669	Dublin	2006	Difficulty defining comparisons in Cochrane systematic reviews of rehabilitation interventions	yes	Results: Results will include total number of trials, and number of trials within each of the comparison categories. Descriptions of the study interventions will be documented and the clinical relevance, and methodological implications, of combining some of the comparison groups (e.g. into simultaneous bilateral training vs. control) will be discussed.
1670	Dublin	2006	What do authors of Cochrane reviews mean by the term 'older' people?	no
1671	Dublin	2006	A systematic approach to choosing outcome measures for meta-analyses of healthcare interventions	yes	Results: Reviews of pharmacotherapy for generalized anxiety disorder, post-traumatic stress disorder and social phobia were retrieved. A total of 61 short-term placebo-controlled trials yielded 29 outcome measures for inclusion in the pilot version of the database. A description of the database, as well as the correspondence between the validity of the scales and their frequency of use will be re…
1672	Dublin	2006	Exploring and summarising networks of trials comparing multiple interventions. Frequentist and Bayesian approaches to network meta-analysis	no
1673	Dublin	2006	Assessing healthcare interventions along the complex-simple continuum: a proposal	no
1674	Dublin	2006	Software to help manage the characteristics of included studies in Cochrane reviews	no	not a research study
1675	Dublin	2006	Software for calculating the number needed to treat for Cochrane reviews	no
1676	Dublin	2006	From Cochrane systematic reviews to the GRADE profile: do systematic reviews contain all the necessary information? Experience in the field of addiction	no
1677	Dublin	2006	Identification of unpublished studies contribute to a systematic review on negative pressure wound therapy	no
1678	Dublin	2006	Data synthesis in drug class reviews aimed at public health policy audiences: further development of optimal models is needed	no
1679	Dublin	2006	Development of an equity assessment tool to improve the quality and applicability of systematic reviews	no
1680	Dublin	2006	The plain language summary: Cochrane's most valuable product?	no
1681	Dublin	2006	The inclusion of the estimated inter-study variation into forest plots for random-effects meta-analyses- a suggestion for a graphical representation	no
1682	Dublin	2006	Impact of unpublished data from industry sponsored trials on drug assessments	no
1683	Dublin	2006	Systematic mapping- a new development in the evidence base for social care	no
1684	Dublin	2006	What do you mean there's no mean?	no
1685	Dublin	2006	Umbrella workshops	no
1686	Dublin	2006	Transparency enhancement for reports of randomized controlled trials in behavioral medicine	no
1687	Dublin	2006	Improving the quality of reporting of randomized controlled trials evaluating herbal interventions: implementing the CONSORT (Consolidated Standards of Reporting Trials) Statement	no
1688	Dublin	2006	Author affiliation influences the presentation of benefits and harms of mammography screening in scientific articles	no
1689	Dublin	2006	Selection in reported epidemiological risks	no
1690	Dublin	2006	Consideration of dose comparability in Cochrane reviews on antidepressants	no
1691	Dublin	2006	Systematic reviews of complex interventions and more complex usual care	no
1692	Dublin	2006	Assessment of methodological quality of clinimetric reviews: a systematic review	no
1693	Dublin	2006	Assessment of the methodological quality of reporting of randomized trials in Iranian healthcare journals	no
1694	Dublin	2006	Were the outcomes reported in systematic reviews stated in protocols? A systematic review	no
1695	Dublin	2006	Guidance on the conduct of narrative synthesis in systematic reviews: a comparison of guidance-led narrative synthesis versus meta-analysis	no
1696	Dublin	2006	Search reporting: current practice and recommendations from 11 scales	no
1697	Dublin	2006	Advancement of the methodological quality through a measurement tool to assess reviews: AMSTAR	no
1698	Dublin	2006	Patient self-monitoring and oral anticoagulation therapy: possible pitfalls in interpreting findings from randomized trials	no
1699	Dublin	2006	Are we listening to QUOROM (Quality of Reporting of Meta-analyses)? An evaluation of journal-published oral health systematic reviews	yes	Conclusions: Results will be presented at the Cochrane Colloquium
1700	Dublin	2006	Incomplete or inaccurate information on the number of patients lost to follow up presented in Kaplan-Meier curves and in the text of published studies	no
1701	Dublin	2006	CENTRAL HELLIS: searching for the lost trials of South-East Asia	no
1702	Dublin	2006	Where do completed trials come from?	no
1703	Dublin	2006	Elements and features of results databases recommended by experienced systematic reviewers	no
1704	Dublin	2006	Sensitivity and precision of terms in Phases I, II and III of the Cochrane Highly Sensitive Search Strategy (HSSS) for identifying reports of randomized trials in Africa in HIV/AIDS in MEDLINE	no
1705	Dublin	2006	How is information on adverse effects identified for systematic reviews? A survey of methods used from 1994 to 2005	no
1706	Dublin	2006	Establishing a dedicated respository for Cochrane Colloquium proceedings and presentation materials	no
1707	Dublin	2006	Developing and testing an optimal search strategy for identifying studies of prognosis	no
1708	Dublin	2006	Developing a search strategy for controlled trials in LILACS (Latin American and Caribbean Literature on the Health Sciences database)	yes	Results: We present the values of sensitivity, specificity, predictive values and likelihood ratios, for the search strategy offered by LILACS, as well as the one used in Clinical Queries, adapted to the LILACS format.
1709	Dublin	2006	Bibliographic analysis of the Cochrane Effective Practice and Organisation of Care Group's reviews	no
1710	Dublin	2006	Citation rates of Cochrane reviews versus non-Cochrane reviews	no
1711	Dublin	2006	Developing a sensitive search strategy for retrieving reports of randomized trials in Iranmedex	no
1712	Dublin	2006	Using machine learning to automate the broad screening process- a research update	no
1713	Dublin	2006	Pragmatic comparison of the Cochrane Highly Sensitive Search Strategy and the HEDGES Team strategies in four electronic databases	no
1714	Dublin	2006	Managing the international websites of The Cochrane Collaboration: selecting the right content management system	no
1715	Dublin	2006	Full publication of abstracts submitted at a major international conference on drug addiction: a longitudinal study	no
1716	Dublin	2006	Caveats in the meta-analysis of continuous data: a simulation study	no
1717	Dublin	2006	A simultaneous comparison of multiple pharmacological treatments for bipolar disorder: an application of Bayesian statistical methods	no
1718	Dublin	2006	Trial sequential analyses of 145 Cochrane Neonatal Group meta-analyses considering adequacy of allocation concealment and heterogeneity	no
1719	Dublin	2006	Using evidence beyond an empirically available time horizon: should it be done?	no
1720	Dublin	2006	The use of composite endpoints in clinical trials: a critical review	no
1721	Dublin	2006	Barriers to meta-analysis of time-to-event data: a case study	no
1722	Dublin	2006	Significance-chasing bias: conceptual framework and an exploratory test	no
1723	Dublin	2006	Extreme between-study homogeneity in meta-analysis	no
1724	Dublin	2006	Multiple treatment meta-analysis: application in ovarian cancer chemotherapy	no
1725	Dublin	2006	Recent methods in meta-analysis: a case study of synthesis of evidence on emerging health technologies	no
1726	Dublin	2006	Possible misleading conclusions due to inappropriate approach in dealing with data extraction from factorial design randomized trials	no
1727	Dublin	2006	An assessment of the performance of meta-analytical methods for pooling intervention effects based on continuous data	no
1728	Dublin	2006	Adjusting for publication bias in meta-analysis	no
1729	Dublin	2006	Combining individual patient data and aggregate data in evidence synthesis	no
1730	Dublin	2006	Discrepancy between direct comparison and adjusted indirect comparison of new versus conventional pharmaceutical interventions	no
1731	Dublin	2006	A hybrid effects model for bias-risk adjusting meta-analysis	no
1732	Dublin	2006	Does the quality of antidepressant trials affect outcome estimates?	no
1733	Dublin	2006	Quality of trials of life-style interventions underpinning two national clinical guidelines	no
1734	Dublin	2006	The lack of sex disaggregated data as a challenge to the review process: the case of a review of peer-based interventions for HIV positive women	no
1735	Dublin	2006	Approaches to interim analysis of randomized clinical trials in cancer: a survey from the Italian National Monitoring Centre for Clinical Trials	no
1736	Dublin	2006	Insights from the 'Acknowledgements' in trial reports of randomized comparisons of interventions for managing distal radial fracture in adults	no
1737	Dublin	2006	Evaluation of the quality of prognosis studies in systematic reviews	no
1738	Dublin	2006	Cochrane Back Group quality items and bias in back pain trials	no
1739	Dublin	2006	Quality assessment of screening studies using the QUADAS (Quality Assessment of Diagnostic Accuracy Studies) tool	no
1740	Dublin	2006	Development of a combined data set of meta-epidemiological studies	no
1741	Dublin	2006	Authenticity investigation and quality assessment of claimed randomized controlled trials on upper respiratory infection	no
1742	Dublin	2006	Introduction to umbrella reviews	no
1743	Dublin	2006	Strengthening collaboration between policy makers and evidence providers, and facilitating cooperation	no
1744	Dublin	2006	Identifying and incorporating adverse effects in systematic reviews	no
1745	Dublin	2006	Meta-analysis of continuous data	no
1746	Dublin	2006	Introduction to meta-regression	no
1747	Dublin	2006	Systematic reviews of diagnostic accuracy studies	no
1748	Dublin	2006	Systematic reviews of diagnostic accuracy studies	no
1749	Dublin	2006	Basics of meta-analysis	no
1750	Dublin	2006	Extracting data for a systematic review of non-randomized studies (NRS) of a public health intervention	no
1751	Dublin	2006	Search filters: choosing, using and abusing	no
1752	Dublin	2006	The need to improve 'Implications for research' sections in Cochrane reviews	no
1753	Dublin	2006	Librarians: facilitators in the Cochrane review process?	no
1754	Dublin	2006	Train the trainer	no
1755	Dublin	2006	Developing dissemination strategies for systematic reviews: the Centre for Reviews and Dissemination (CRD) approach	no
1756	Dublin	2006	Quality measures of included studies for Cochrane reviews- beyond randomization and blinding	no
1757	Dublin	2006	Introducing GRADEpro® and new features in RevMan 5	no
1758	Dublin	2006	Assessing healthcare interventions along the complex-simple continuum	no
1759	Dublin	2006	The Cochrane Library: hands-on searching (introduction)	no
1760	Dublin	2006	Exploring the need to update systematic reviews	no
1761	Dublin	2006	Methodology Clinic	no
1762	Dublin	2006	Systematic reviews of diagnostic accuracy studies	no
1763	Dublin	2006	How to identify and assess the impact of outcome selection bias in meta-analysis	no
1764	Dublin	2006	Quality assessment of randomized trials	no
1765	Dublin	2006	Equity reviews: challenges, opportunities and next steps	no
1766	Dublin	2006	Systematic reviews of diagnostic accuracy studies	no
1767	Dublin	2006	Systematic reviews of diagnostic accuracy studies	no
1768	Dublin	2006	Missing data in meta-analysis: a practical guide	no
1769	Dublin	2006	Media training	no
1770	Dublin	2006	The devil in the detail: data extraction forms for systematic reviews of complex interventions	no
1771	Dublin	2006	Summary of Findings (SoF) tables in Cochrane reviews	no
1772	Dublin	2006	To include, or not to include non-randomized controlled trials in systematic reviews: a novel approach to a controversial question	no
1773	Dublin	2006	Developments in handsearching- an international and health promotion and public health perspective	no
1774	Dublin	2006	Critical appraisal skills for consumers: understanding the evidence using an online course on evidence-based health care for consumer advocates	no
1775	Dublin	2006	Developing country challenges, solutions and partnerships	no
1776	Dublin	2006	A new tool to incorporate implementation data into systematic reviews- applying the Oxford Implementation Index	no
1777	Dublin	2006	Information Management System (IMS) for Trials Search Co-ordinators (TSCs) in Cochrane Review Groups	no
1778	Dublin	2006	Preparing and writing a Cochrane Effective Practice and Organisation of Care (EPOC) review	no
1779	Dublin	2006	Handsearching online journals- do we need new rules?	no
1780	Dublin	2006	Information Management System (IMS) Clinic	no
1781	Dublin	2006	Selecting the best treatment: the role of multiple treatment meta-analysis in Cochrane reviews	no
1782	Dublin	2006	Meta-analysis of cross-over trials	no
1783	Dublin	2006	A demonstration and guide to SCHARP, a software application for the analysis and plotting of individual patient data (IPD) meta-analysis	no
1784	Dublin	2006	The Methods for Research Synthesis node of the Economic and Social Research Council's National Centre for Research Methods: methodological challenges in evidence synthesis	no
1785	Dublin	2006	Investigating and dealing with bias in systematic reviews	no
1786	Dublin	2006	Advanced Cochrane Effective Practice and Organisation of Care Group (EPOC) workshop	no
1787	Dublin	2006	Improving 'Implications for research' sections of Cochrane reviews	no
1788	Dublin	2006	Is it possible to develop guidance for HIV care in resource-poor settings with evidence from resource-poor settings?	no
1789	Dublin	2006	Methodological issues in systematic reviews of complementary and alternative medicine (CAM) therapies	no
1790	Dublin	2006	Helping to ensure review relevance: exploring the potential benefits and costs of multi-perspective review advisory groups	no
1791	Dublin	2006	Entity websites: a training workshop for webmasters	no
1792	Dublin	2006	Trials Search Co-ordinators' discussion forum (advanced)	no
1793	Dublin	2006	Sifting the evidence: the Achilles heel of the evidence-based medicine (EBM) paradigm	no
1794	Dublin	2006	The Cochrane Library: hands-on searching (advanced)	no
1795	Dublin	2006	Cochrane reviews: translations help to get evidence into practice	no
1796	Dublin	2006	Reviews for Africa Programme (RAP): training in the science of research synthesis	no
1797	Dublin	2006	Cochrane systematic reviews in China	no
1798	Dublin	2006	How well are we really doing? The HIV/AIDS Mentoring Programme five years on	no
1799	Dublin	2006	Using Cochrane reviews to identify research gaps in the perinatal evidence	no
1800	Dublin	2006	Far too many excluded studies listed in Cochrane reviews	no
1801	Dublin	2006	High dropout rates in trials included in Cochrane reviews	no
1802	Dublin	2006	Systematic reviews and meta-analyses fail to address bias introduced by randomized trials stopped early	no
1803	Dublin	2006	Going beyond MEDLINE- what information might reviewers find from searching databases of adverse drug reactions?	no
1804	Dublin	2006	Locating systematic reviews of healthcare interventions in children: an efficient PubMed search strategy	no
1805	Dublin	2006	Systematic evaluation of web-based, publicly accessible clinical trials results databases	no
1806	Dublin	2006	A NICE Collaboration with Cochrane	no
1807	Dublin	2006	Selective reporting of outcomes of drug trials? Comparison of study protocols and published articles	no
1808	Dublin	2006	Selective reporting of the primary outcomes of clinical trials: a follow-up study	no
1809	Dublin	2006	Reporting of adverse events in systematic reviews	no
1810	Dublin	2006	Under-reporting of outcomes is prevalent and inflates effect size estimates in Cochrane reviews	no
1811	Dublin	2006	Factors associated with results and conclusions of drug-drug comparisons: or why some statins appear more efficacious than others	no
1812	Dublin	2006	Adjustment of meta-analyses on the basis of quality score ranking should be abandoned	no
1813	Dublin	2006	The association of allocation concealment and blinding with estimated treatment effect varies according to type of outcome: a combined analysis of meta-epidemiological studies	no
1814	Dublin	2006	Investigation of authenticity of 'claimed' randomized controlled trials (RCTs) and quality assessment of RCT reports published in China	no
1815	Dublin	2006	Meta-analyses of safety data: a comparison of exact versus asymptotic methods	no
1816	Dublin	2006	Appropriateness of asymmetry tests for publication bias in meta-analysis: large-scale survey	no
1817	Dublin	2006	Evaluating two statistical methods to predict when a meta-analysis will gain sufficient power to change the conclusions of a Cochrane review	yes	Results: The accuracy of power predictions of the updated meta-analyses using both methods will be compared to reality.
1818	Dublin	2006	A novel approach to mixed-treatment meta-analyses	yes	Results: The data comparing the incoherence observed between the estimate of effect from the two approaches are currently being analysed and will be presented.
1819	Dublin	2006	Reproducibility of the STARD checklist: an instrument to assess the quality of reporting of diagnostic accuracy studies	no
1820	Dublin	2006	The accuracy of magnetic resonance imaging (MRI) versus computed tomography (CT) in the diagnosis of acute stroke: A Cochrane pilot review of diagnostic studies	yes	Results: Results will be available at the Cochrane Colloquium.
1821	Dublin	2006	Comparison of two different search strategies in identifying literature for a diagnostic test accuracy review of Down's Syndrome screening	no
1822	Dublin	2006	Evaluating heterogeneity in studies of diagnostic test accuracy	no
1823	Dublin	2006	UK Co-ordinating Editor Quality Control Pilot Scheme (aka The QUACk Scheme)	no
1824	Dublin	2006	Ten years of updating Cochrane reviews: the experiences of the Pregnancy and Childbirth Group	no
1825	Dublin	2006	When and how to update systematic reviews: a methodological systematic review	no
1826	Dublin	2006	Identifying systematic reviews on related topics: can we do more to help readers?	yes
1827	Dublin	2006	The World Health Organization (WHO) International Clinical Trials Registry Platform: reducing bias through trial registration and results disclosure	no
1828	Dublin	2006	Do trialists endorse clinical trial registration? Survey of a PubMed sample	yes	Results and conclusions: The authors expect to provide useful information of trialists' disposition to endorse clinical trial registration.
1829	Dublin	2006	Are harms reported in abstracts of trial results from conference proceedings?	no
1830	Dublin	2006	Survey of views on including grey literature in systematic reviews	no
1831	Dublin	2006	The QUOROM Statement: revised recommendations for improving the quality of reports of systematic reviews	no
1832	Dublin	2006	Quality of systematic reviews of the Cochrane Drugs and Alcohol Group: can we improve it?	no
1833	Dublin	2006	Methodology of meta-analyses published in leading general and specialist journals, 1993- 2002: bibliographic study	no
1834	Dublin	2006	Relatively absolute (one size may not fit all)	no
1835	Dublin	2006	Incorporation of different types of evidence in systematic reviews and meta-analyses	no
1836	Dublin	2006	Do researchers consider the statistical significance and quality of reporting when deciding which articles to cite?	no
1837	Dublin	2006	Variation among experienced reviewers in the interpretation of the evidence from randomized controlled trials (RCTs)	yes	Presented with identical data, different reviewers interpret the results of meta-analyses differently. Analyses to explore the reasons for these differences are in progress
1838	Dublin	2006	Understanding the process and impact of within-study selective reporting bias	no
1839	Dublin	2006	How are qualitative methods being used alongside complex health service randomized controlled trials? A systematic review	no
1840	Dublin	2006	Does study quality matter in systematic reviews which include qualitative research?	no
1841	Dublin	2006	Critical interpretive synthesis: what it is and why it is needed	no
1842	Dublin	2006	Conducting a meta-ethnography of qualitative tuberculosis treatment adherence studies: a reflection on the process	no
1843	Sao Paulo	2007	Policy relevant summaries- encouraging and supporting Australian policy makers to use Cochrane reviews	no
1844	Sao Paulo	2007	Assessing equity, applicability and scaling up issues in Cochrane reviews: a worked example from a review of lay health worker interventions in primary and community health care	no
1845	Sao Paulo	2007	CADTH's Health Technology Inquiry Service: providing relevant and timely evidence for Canadian health care decision makers	no
1846	Sao Paulo	2007	Is health equity considered in systematic reviews of the Cochrane Musculoskeletal Group?	no
1847	Sao Paulo	2007	Where does economics fit in? A review of economics in Cochrane Reviews	no
1848	Sao Paulo	2007	Interpreting efficacy outcomes from open-label extension studies of anti-epileptic drugs	no
1849	Sao Paulo	2007	Methodological issues in using published incidence trends in a systematic review of overdiagnosis in mammography screening	no
1850	Sao Paulo	2007	Use of observational studies in comparative effectiveness reviews	no
1851	Sao Paulo	2007	Using directed acyclic graphs as an approach for inclusion criteria of meta-analyses with non-randomized trials	no
1852	Sao Paulo	2007	Specialist care for epilepsy and non-epileptic seizures in adults: methodological issues in the review of multiple socially-complex interventions	no
1853	Sao Paulo	2007	Knowledge and attitudes of professors, residents and medical students toward evidence-based medicine	no
1854	Sao Paulo	2007	A preliminary analysis on systematic reviews produced in China	no
1855	Sao Paulo	2007	The effect of a course of evidence-based medicine (EBM) on change of knowledge, attitude and behavior related to EBM in medical postgraduates: a before-and-after study	no
1856	Sao Paulo	2007	Arriving at a bottom line for evidence quality: precision of the estimate	no
1857	Sao Paulo	2007	Evaluation of a Plain Language Summary template for Cochrane Reviews	no
1858	Sao Paulo	2007	An overview of systematic reviews on peripartum antiretroviral therapies for preventing the risk of mother-to-child transmission of HIV	no
1859	Sao Paulo	2007	Developing a classification system for a systematic review of the prognosis of autism	no
1860	Sao Paulo	2007	Good news about bad news: Improvements in attention to adverse effects in Cochrane reviews (1997-2007) and future challenges	no
1861	Sao Paulo	2007	Networking evidence based health care: Cochrane, HTA and Guidelines in Finland	no
1862	Sao Paulo	2007	Cochrane Inside: Working with a national agency to create tools for decision makers	no
1863	Sao Paulo	2007	Targeted training for Evidence Based Health Care (EBHC)- also a way to recruit Cochrane reviewers	no
1864	Sao Paulo	2007	Prospective Trial Registration: Cochrane Renal Group experience	no
1865	Sao Paulo	2007	Health Technology Assessment (HTA) in health services: The Sentinel Network as a forum for Evidence Based Health	no
1866	Sao Paulo	2007	Increasing efficiency in search strategies in Cochrane systematic reviews	no
1867	Sao Paulo	2007	Does location affect the publication of trial results presented at conferences? A case-study of African and North American HIV/AIDS trials	no
1868	Sao Paulo	2007	Update of the EPOC methodological search filter	no
1869	Sao Paulo	2007	The role of prospective trials registration and trials registers in improving the design, conduct and reporting of randomized clinical trials from developing countries	no
1870	Sao Paulo	2007	Reporting bias in clinical trials	no
1871	Sao Paulo	2007	Multiple publication bias in meditation research	no
1872	Sao Paulo	2007	CONSORT for Abstracts: Guidance to improve the quality of reporting of randomized trials in conference and journal abstracts	no
1873	Sao Paulo	2007	Reporting of non-pharmacological treatment interventions: an extension of the CONSORT statement	no
1874	Sao Paulo	2007	Publication of Clinical Trials Supporting Approved New Drug Applications in the United States	no
1875	Sao Paulo	2007	High level evidence in oncology- just how many systematic reviews?	no
1876	Sao Paulo	2007	An interactive tool for visualizing design heterogeneity in clinical trials	no
1877	Sao Paulo	2007	Empty reviews in Cochrane Database of Systematic Reviews- how long do they stay empty?	no
1878	Sao Paulo	2007	Hide and seek! Looking for studies included and (missing) links to other versions	no
1879	Sao Paulo	2007	Modified Intention to Treat: frequency, definition and implication for clinical trials	no
1880	Sao Paulo	2007	Promoting and evaluating access to the Cochrane Library	no
1881	Sao Paulo	2007	Evidence that matters: Do Cochrane reviews support the WHO Patient Safety Solutions?	no
1882	Sao Paulo	2007	Why are most Cochrane perinatal reviews inconclusive and what needs to be done?	no
1883	Sao Paulo	2007	A case study of diminishing returns: updating a hypothesis-generating systematic review with 'negative' findings	no
1884	Sao Paulo	2007	Nutritional guidance for Cochrane Reviews: a consumer's approach	no
1885	Sao Paulo	2007	Consumers and Physician United for the best Health Care: a model for building a national advocacy coalition	no
1886	Sao Paulo	2007	From global to local patient safety champions: collaborating on improving patient safety	no
1887	Sao Paulo	2007	The imperfect balance between investment and payback from presenting Cochrane reviews to lay people: the PartecipaSalute experience	no
1888	Sao Paulo	2007	Should industry funding of trials included in all Cochrane drug reviews be declared in the plain language summary?	no
1889	Sao Paulo	2007	Reporting the Number Needed to Treat (NNT): a systematic review of randomized controlled trials where the outcome is time to an event	no
1890	Sao Paulo	2007	Making sense of umbrella reviews	no
1891	Sao Paulo	2007	Ratio of means as an alternative to mean differences for analyzing continuous outcome variables in meta-analysis: a simulation study	no
1892	Sao Paulo	2007	Can trial sequential monitoring boundaries reduce spurious inferences from meta-analyses?	no
1893	Sao Paulo	2007	Data extraction errors in meta-analyses using standardised mean differences	no
1894	Sao Paulo	2007	Location matters in trial quality: African HIV/AIDS trials are more likely to report adequate allocation concealment and random generation compared with North American HIV/AIDS trials	no
1895	Sao Paulo	2007	Does study quality matter in systematic reviews which include qualitative research?	no
1896	Sao Paulo	2007	Systematic Review of Quality Assessment Instruments for Randomized Control Trials: Selection of SIGN50 Methodological Checklist	no
1897	Sao Paulo	2007	Identification and characterization of systematic reviews in eyes and vision	no
1898	Sao Paulo	2007	Rotavirus vaccines: a comparison of Brazilian healthcare policy and evidence from a Cochrane review	no
1899	Sao Paulo	2007	Cochrane systematic reviews and global burden of disease in children under five: a challenge for developing countries	no
1900	Sao Paulo	2007	Supporting evidence-informed decisions about healthcare systems in low and middle-income countries: the Norwegian EPOC satellite	no
1901	Sao Paulo	2007	Promoting research-informed decisions on maternal and child health: The SUPPORT Collaboration	no
1902	Sao Paulo	2007	The relevance of Cochrane reviews to cancer priorities in Iran	no
1903	Sao Paulo	2007	Building a clean and comprehensive study-based register of reports of diagnostic test accuracy studies	no
1904	Sao Paulo	2007	Ottawa ankle rules help rule out fractures in children with ankle and foot injuries: a case study of a meta-analysis of studies of diagnostic accuracy	no
1905	Sao Paulo	2007	Systematic Reviews of diagnostic test accuracy: a pilot review	no
1906	Sao Paulo	2007	Sensitivity and specificity do vary with disease prevalence: implications for systematic reviews of diagnostic test accuracy	no
1907	Sao Paulo	2007	Changing professional behaviour: an updated overview of systematic reviews	no
1908	Sao Paulo	2007	Development of a practical and efficient methodology for determining whether to update a systematic drug class review: The DERP experience	no
1909	Sao Paulo	2007	Summarising and presenting evidence for prescribing and drug use consumer interventions	no
1910	Sao Paulo	2007	The power of tailored messaging: Results from Canada's first randomized controlled trial of knowledge brokering	no
1911	Sao Paulo	2007	Health promotion, public health and the health of young people: a systematic map of inequalities research	no
1912	Sao Paulo	2007	Reporting on heath-related quality of life in Cochrane reviews- a challenge for authors?	no
1913	Sao Paulo	2007	Use of composite endpoints in cardiovascular trials	no
1914	Sao Paulo	2007	Measuring outcomes in fertility trials- can we rely on clinical pregnancy rates?	no
1915	Sao Paulo	2007	Reporting of outcomes in systematic reviews: comparison of protocols and published systematic reviews	no
1916	Sao Paulo	2007	Synthesis of quality of life data in systematic reviews: problems and proposals	no
1917	Sao Paulo	2007	Improving public health policy in Brazil: evidence-based health assistance for all	no
1918	Sao Paulo	2007	Determining the KSTE priorities for the National Collaborating Centre for Methods and Tools (Public Health in Canada)	no
1919	Sao Paulo	2007	Cost-effectiveness ratio of public oral care from a health service and societal perspective in Brazil, a middle-income country	no
1920	Sao Paulo	2007	Integrating systematic review meta-analysis, risk assessment and multi-criteria decision analysis: addressing the needs of policy and decision makers in zoonotic public health	yes	Results: We will present our findings
1921	Sao Paulo	2007	Building bridges between systematic reviews and Brazilian decision-making: methods for disseminating evidence	no
1922	Sao Paulo	2007	Identifying effective community-based drug prevention interventions	no
1923	Sao Paulo	2007	Challenges and opportunities for utilizing systematic reviews in zoonotic public health	no
1924	Sao Paulo	2007	Combining evidence from observational and experimental studies in a systematic review: example from a health technology assessment study on laser ablation for varicose veins	no
1925	Sao Paulo	2007	Subclinical hyperthyroidism, subclinical hypothyroidism and risk of mortality from all causes: evidence from a meta-analysis of prospective cohort studies	no
1926	Sao Paulo	2007	Methods of systematic reviews of prognosis: results of a 'Review of Reviews'	no
1927	Sao Paulo	2007	REMARK Profile Study: reporting of participant flow and events in prognostic studies of tumour markers	no
1928	Sao Paulo	2007	Distance education for evidence-based health hospital managers: partnership between Hospital Sírio Libanês and National Health Surveillance Agency (ANVISA)	no	not a research study
1929	Sao Paulo	2007	Use of tramadol in control of chronic cough: N-of-1 trial	no
1930	Sao Paulo	2007	Does blood pressure response vary? An assessment using a systematic review of calcium channel blockers for primary hypertension	no
1931	Sao Paulo	2007	Old evidence: survey of meta-analyses of medical interventions	no
1932	Sao Paulo	2007	Methodology and quality of reporting in systematic reviews and meta-analyses of Traditional Chinese Medicine	no
1933	Sao Paulo	2007	Untangling the maze of the trial selection process	no
1934	Sao Paulo	2007	Implementation of Summary of Findings (SoF) tables in Cochrane review groups: progress to date	no
1935	Sao Paulo	2007	A staged approach to Review Group registration- a case study	no
1936	Sao Paulo	2007	Cochrane Review Group Satellites- an effective way to increase review group capacity? Experiences from the Cochrane Effective Practice and Organisation of Care (EPOC) Group	no
1937	Sao Paulo	2007	Cochrane Editors as authors: how is the potential conflict of interest managed?	yes	Results: We will present numerical findings around Editors and authorship, and will provide an overview of the current status of individual CRG policies on this issue.
1938	Sao Paulo	2007	Comparing the practice of study classification and study inclusion in different systematic reviews on negative pressure wound therapy	no
1939	Sao Paulo	2007	A search for studies on negative pressure wound therapy was complemented by the nursing database CINAHL in a systematic review	no
1940	Sao Paulo	2007	Reference-based and study-based registers: some answers? more questions?	yes	Results: To be presented at the Colloquium.
1941	Sao Paulo	2007	Searching bias in Cochrane reviews on peripartum antiretroviral therapies for preventing the risk of mother-to-child transmission of HIV	no
1942	Sao Paulo	2007	Challenges of developing a geographic search filter to identify randomized controlled trials in Africa: finding the optimal balance between sensitivity and precision	no
1943	Sao Paulo	2007	Cochrane's Highly Sensitive Search Strategies and the Hedges Team Strategies for retrieving studies in systematic reviews: a pragmatic comparison	yes	Results: A comparison of the number of total hits, potentially eligible articles (based on review of the title), selected for full-text retrieval (based on title and abstract) and included studies will be reported.
1944	Sao Paulo	2007	Impact of searching on LILACS database for Cochrane Systematic Reviews	yes	Conclusions: Pending results.
1945	Sao Paulo	2007	The quality of reporting of systematic reviews or meta-analyses on peripartum antiretroviral therapies for preventing the risk of mother-to-child transmission of HIV	no
1946	Sao Paulo	2007	A modern analysis of an old meta-analysis "on certain enteric fever inoculation": a tribute to Professor Karl Pearson's legacy	no
1947	Sao Paulo	2007	Editorial Policy and the Reporting of Randomized Controlled Trials in Indian Medical Journals	no
1948	Sao Paulo	2007	Publication of responses to a Cochrane systematic review on mass media interventions for HIV testing	no
1949	Sao Paulo	2007	Identifying research gaps in CAM- Can a Cochrane consumer make a difference?	no
1950	Sao Paulo	2007	Electronic extraction of graphical data	no
1951	Sao Paulo	2007	Software for data transformation for time-to-event outcomes	no
1952	Sao Paulo	2007	Combining data reported in logarithmic and raw scales in a meta-analysis	no
1953	Sao Paulo	2007	Subgroup analysis in meta-analysis of randomized clinical trials: the same pitfalls as in individual trials	no
1954	Sao Paulo	2007	Random-effects meta-analyses should be optimal- not traditional	no
1955	Sao Paulo	2007	Fixed- and random-effects meta-analyses- why not meet in the middle?	no
1956	Sao Paulo	2007	Subgroup analyses in individual patient data meta-analyses are driven by inconsistent use of subgroup analytic methods	no
1957	Sao Paulo	2007	Uncertainty of heterogeneity in meta-analyses	no
1958	Sao Paulo	2007	Survival benefits with diverse systemic treatment regimens for advanced colorectal cancer: meta-analysis of multiple treatments	no
1959	Sao Paulo	2007	Could the level of trial's pragmatism be a source of heterogeneity in systematic reviews?	yes	Results and Conclusions: Will be presented at the XV Cochrane Colloquium.
1960	Sao Paulo	2007	Developing a data management software for systematic reviews and meta-analyses	no
1961	Sao Paulo	2007	Modified and true intention to treat analysis: reporting of methodologic quality of randomised controlled trials	yes	Results will be presented at the Colloquium.
1962	Sao Paulo	2007	Quality of reporting and of methods in studies on treatment of ulcers caused by nerve damage in leprosy	no
1963	Sao Paulo	2007	Quality of the reporting of randomized controlled trials evaluating stents for percutaneous coronary interventions	no
1964	Sao Paulo	2007	Use and process of adjudication committees in randomised controlled trials	no
1965	Sao Paulo	2007	Systematic evaluation of the quality of randomized controlled trials of anticoagulation in patients with cancer	no
1966	Sao Paulo	2007	Checking the methodological quality of clinical studies about voice and larynx published in two Brazilian and two international papers indexed by Medline	no
1967	Sao Paulo	2007	International activity within Cochrane Review Groups	no
1968	Sao Paulo	2007	Guidelines for preparing Cochrane reviews relevant to developing countries	no
1969	Sao Paulo	2007	Use of systematic reviews in a clinical practice guideline on colorectal cancer	no
1970	Sao Paulo	2007	Framework for analysis of the factors influencing the adoption of new technologies in health care	no
1971	Sao Paulo	2007	Guidelines of antiretroviral therapies for preventing mother-to-child transmission of HIV: to promote the development and dissemination of evidence-based guidelines	no
1972	Sao Paulo	2007	Systematic search for unpublished trials and assessment of publication bias in the reviews of the Drugs and Alcohol Group	no
1973	Sao Paulo	2007	Is primary practice evidence based? Comparison of evidence based therapeutic interventions between community based and university based primary care clinics	no
1974	Sao Paulo	2007	Do we need another systematic review if results from high-quality secondary literature already exist?	no
1975	Sao Paulo	2007	Proposed methodology for adaptation of clinical guidelines for national application in Peru	no
1976	Sao Paulo	2007	Describing rare and serious harms of interventions	no
1977	Sao Paulo	2007	Comparison of methods of handling missing data in individual patient data meta-analyses; an empirical example on antibiotics in children with acute otitis media	no
1978	Sao Paulo	2007	The Leeds Outcomes Stakeholders Survey (LOSS) Study	no
1979	Freiburg	2008	Reaching the end users through effective and safe patient-centred health care- what CCNet can provide	no
1980	Freiburg	2008	When rating gets tough- coping with difficult situations when using the new risk of bias assessment tool	no
1981	Freiburg	2008	Ensuring relevance and building enthusiasm for Cochrane reviews: determining appropriate methods for identifying priority topics for future Cochrane reviews	no
1982	Freiburg	2008	Systematic reviews of diagnostic accuracy studies. 2: assessment of methodological quality	no
1983	Freiburg	2008	Systematic reviews of diagnostic accuracy studies 1: Formulating the study question and identification of studies	no
1984	Freiburg	2008	PEARLS- short summaries of evidence enthusiastically received	no
1985	Freiburg	2008	RevMan 5 presentation for Cochrane Intervention review authors	no
1986	Freiburg	2008	Archie training for Cochrane Review Group (CRG) editors	no
1987	Freiburg	2008	Study-based Registers	no
1988	Freiburg	2008	Developing Summary of Findings (SoF) tables for Cochrane reviews	no
1989	Freiburg	2008	Developing a fictitious review as a training resource for Cochrane authors	no
1990	Freiburg	2008	The Cochrane Library:hands-on searching (advanced)	no
1991	Freiburg	2008	Non-inferiority in Clinical Trials: Biometrical and Regulatory Aspects / Non-inferiority with Meta-Analyses	no
1992	Freiburg	2008	How to include economics in Cochrane review protocols. Part 1: background, study questions, outcome measures and types of studies	no
1993	Freiburg	2008	Economics and equity in health care: current perspectives and evidence	no
1994	Freiburg	2008	Cochrane-based decision support: global evidence at the point of care	no
1995	Freiburg	2008	Methods for synthesizing & integrating qualitative evidence	no
1996	Freiburg	2008	A guide to prospective meta-analysis	no
1997	Freiburg	2008	Introductory/intermediate workshop for Cochrane Trials Search Co-ordinators	no
1998	Freiburg	2008	The role of meta-regression in Cochrane reviews	no
1999	Freiburg	2008	Dealing with heterogeneity	no
[truncated: 6,298 more rows]

## Sheet: Data extraction - promissory ab
Number	Conference city	Conference year	Title	Comment	Type of presentation (oral/poster/workshop)	Number of Authors	Self-reported study design	Country (authors) 1	Country 2	Country 3	Country 4	Country 5	Country 6	Country 7	Country 8	Country 9
17	Hamilton	1994	A method to aggregate results of trials with heterogeneous treatment modalities: a rheumatology example	An application of this method to the data of a recent meta-analysis of anitrheumatic therapy (Felson and colleagues) will be shown.	poster	4	not reported	not available
19	Hamilton	1994	A method for allocating evidence in meta-analyses	The features and limitations of this approach will be discussed, using recent meta-analyses from the literature.	poster	1	not reported	not available
29	Hamilton	1994	D.I.C.E. therapy: an overview of the randomized trials	Results/Discussion: Omitted at the request of the authors (to be distributed at meeting).	oral	6	overview of the randomized trials	not available
39	Hamilton	1994	Manipulating the evidence?- A critical review of review articles on the effectiveness of spinal manipulation	Results/Discussion: Not available yet. Will be presented at the conference.	oral	3	not reported	not available
47	Oslo	1995	Scientific presentation: Assessing the quality of non-English language randomized controlled trials: implications for the conduct of meta-analysis	Results not available yet. Will be presented along with discussion	oral	8	not reported	not available
55	Oslo	1995	Controlled trials in systemic vasculitis	? Even though tentative results have been published in some papers it is not the case with the Cochrane Colloquium - final results are expected in 1997	poster	1	randomized controlled trial	not available
69	Oslo	1995	Identification of true RCTs of the effects of educational interventions on asthma-related outcomes in Medline and Embase using abstracts versus full text	Research project in progress. Results will be presented	poster	6	not reported	not available
80	Oslo	1995	Search strategies for locating evaluations of health promotion initiatives	Results will be presented	poster	4	not reported	not available
82	Oslo	1995	Search strategies for locating evaluations of health promotion initiatives	Results section exists but the results will be presented	poster	4	not reported	not available
92	Oslo	1995	Handling multiple outcome measures	Problem explained as well as stuctural approach to research study, hypothesis included but no results	poster	5	not reported	not available
95	Oslo	1995	Therapeutic interventions of low back pain: a mega-analysis	No results present (just a plan of survey)	poster	3	meta-analysis	not available
111	Adelaide	1996	Consumer health information providers and Cochrane reviews	Introduction, Methods without results	oral	3	not reported	not available
112	Adelaide	1996	Quality of randomized controlled trials included in meta-analyses: how often and how is it assessed?	Results will be presented	oral	7	not reported	not available
119	Adelaide	1996	US Patent documents on the Internet: an unexplored source of unpublished clinical trials	Results will be presented	oral	1	not reported	not available
135	Adelaide	1996	Diagnostic value of digital rectal examination (DRE) for detection of prostate cancer: the influence of methodological characteristics on outcome	Results section exists but the results will be presented	oral	5	not reported	not available
140	Adelaide	1996	Development of a sensitive search strategy for reports of randomized controlled trials in EMBASE	Results section exists but the results will be presented	oral	2	not reported	not available
141	Adelaide	1996	Registry-based observational studies of the management and outcome of cancer: a new way to look at old problems	Descriptive	oral	2	not reported	not available
147	Adelaide	1996	Towards a better understanding of what the 'level of evidence' is and how this can be evaluated	Introduction and methods, no results	oral	3	not reported	not available
155	Adelaide	1996	A systematic review of interventions for shoulder pain	Some results, rest will be presented later	oral	3	systematic review	not available
159	Adelaide	1996	Putting evidence into practice: development and content of a critical care pathway (CCP) for fractured neck of femur (FNOF)	Results will be presented	oral	8	not reported	not available
161	Adelaide	1996	Developing an evidence-based guideline for preventing and managing diabetic foot problems	No results present	oral	2	not reported	not available
164	Adelaide	1996	A common descriptive dataset for shared evaluation (systematic review) of interventions to implement clinical practice guidelines	Results will be presented	oral	2	systematic review	not available
177	Adelaide	1996	Development of a consensus criteria list to assess trial quality in systematic reviews	Results will be presented at conference	poster	6	not reported	not available
178	Adelaide	1996	The effects of using different criteria lists on the outcomes of systematic reviews or meta-analyses	Results will be presented at Colloquium	poster	6	systematic review	not available
188	Adelaide	1996	Consumer information on prostate cancer screening	Methods will be presented, progress at the conference	poster	5	not reported	not available
192	Adelaide	1996	Options for evidence in Aboriginal communities: evaluation of therapy for renal disease	No results presented	poster	4	not reported	not available
204	Adelaide	1996	EPIDAS: a randomized controlled clinical trial to assess the efficacy of the transmission of therapeutic information	No results present	poster	5	randomized controlled clinical trial	not available
209	Adelaide	1996	A systematic review of the cost-effectiveness of colorectal cancer screening	Methods but results will be discussed at a later stage	poster	3	systematic review	not available
217	Amsterdam	1997	Promoting the rigorous development of clinical guidelines through the creation of a common appraisal	In results: submitted, the methodology to be used will be presented	oral	2	not reported	not available
259	Amsterdam	1997	Title undeclared	In results: An evaluation of the use and usefulness will take place during the next months	oral	1	not reported	not available
264	Amsterdam	1997	Clinical practice guidelines in oncology: two guideline development programs in France and Canada	No results. In discussion: The results will lead to a more explicit appreciation of the determinants of the guideline development process and clinical decision-making	oral	6	not reported	not available
295	Amsterdam	1997	Unreported trial amnesty	At the Cochrane Colloquium, the preliminary results from the amnesty will be presented.	oral	1	not reported	not available
300	Amsterdam	1997	Intercessory prayer: a systematic review at the limits of the randomized controlled trial	Results and conclusions will be available by the end of May 1997 and presented first at the Amsterdam Colloquium	oral	4	systematic review	not available
335	Amsterdam	1997	The Systematic Reviews Training Unit: capacity building for the future	Details of the process of training a student to progress from the 'problem' to the question, protocol, systematic review, and dissemination will be presented.	poster	7	not reported	not available
336	Amsterdam	1997	A systematic review of treatment studies of patients who have attempted suicide	Results/discussion without results - methods? The results of the review will he discussed in greater detail at the Colloquium.	poster	3	systematic review	not available
337	Amsterdam	1997	Ultrasound therapy for musculoskeletal disorders: evaluating efficacy, setting priorities for research and for implementing the evidence	some results? - Final results will be presented at the 5th Cochrane Colloquium	poster	6	systematic review	not available
349	Amsterdam	1997	Metaanalysis of the perioperative prophylaxis of ceftriaxon versus other cepalosporins	The meta-analysis is still in work and the results are expected in summer (July 1997).	poster	4	meta-analysis	not available
353	Amsterdam	1997	Facing the Evidence-Based Medicine and Guidelines era: what is the role of the academic institutions?	Plan to conduct survey	poster	3	not reported	not available
360	Amsterdam	1997	A strategy to maximise data retrieval	This strategy is currently being implemented. The presentation will evaluate the contribution of each component to the review, which is due for completion by October 1997	poster	3	not reported	not available
368	Amsterdam	1997	Sorting the men from the boys? A systematic review of bone marrow and peripheral blood stem-cell transplantation for malignancy	This project is in progress and final results will be available for presentation at the 5th International Cochrane Colloquium.	poster	5	systematic review	not available
369	Amsterdam	1997	Looking for the evidence: is there bias in the publication of individual patient data meta-analyses?	The factors that influence the publication of IPD meta-analyses will be described.	poster	2	not reported	not available
392	Amsterdam	1997	Blinded assessment of the methodological quality	Results will be presented at the Cochrane Colloquium.	poster	4	not reported	not available
393	Amsterdam	1997	Proposal for a standard protocol for systematic reviews of treatment for back pain	The results of the workshop and the consensus meeting in May will be presented at the Cochrane Colloquium.	poster	4	not reported	not available
396	Amsterdam	1997	Use of the Comments and Criticisms Facility: Pilot experience with new systematic reviews	analyses in progress	poster	2	not reported	not available
399	Amsterdam	1997	Quality assessment of trials found within the scope of Cochrane Collaboration Depression, Anxiety & Neurosis Group	The final results and conclusions will be presented at the Cochrane Collaboration in October 1997	poster	3	not reported	not available
414	Amsterdam	1997	Antilibidinal managements of disorders of sexual preference and those who have been convicted of sexual offences	results will be presented first at the 1997 Amsterdam Cochrane Colloquium	poster	2	not reported	not available
420	Amsterdam	1997	Should we continue to handsearch MEDLINE-indexed journals prospectively? Some up-to-date empirical evidence	publications will be carried out in June 1997	poster	3	not reported	not available
425	Amsterdam	1997	Training and support; one region's views and needs	shall present our results and recommendations at the colloquium	poster	4	not reported	not available
440	Baltimore	1998	Cochrane Airways reviews: can they make a difference?	results will be presented at the Colloquium in October	oral	6	not reported	not available
447	Baltimore	1998	A randomized trial of the preference of gastroenterologists for a Cochrane review versus traditional reviews	results are not yet available	oral	5	not reported	not available
492	Baltimore	1998	An quality assurance program evaluating prescription for tardive dyskinesia in French psychiatric hospitals: integration of Cochrane systematic reviews as an evidence-based reference	results will be available	poster	4	cross-sectional evaluation study	not available
510	Baltimore	1998	Development of an optimal search strategy for the retrieval of controlled trials using PubMed	Some results, rest will be presented later	poster	3	not reported	not available
526	Baltimore	1998	An evaluation of interventions to reduce the use of tobacco products	results will be presented	poster	5	not reported	not available
539	Rome	1999	A Systematic Analysis of Process Evaluations	results will be available by mid-June	oral	3	systematic analysis	not available
546	Rome	1999	A Systematic Review of Prophylactic Mastectomy	Preliminary results will be presented at the Cochrane Colloquium in Rome	oral	5	systematic review	not available
558	Rome	1999	Methodological Quality of Non-Randomized Intervention Studies	methods, no results	oral	5	not reported	not available
568	Rome	1999	Reduction in use of human albumin: Who mediated the change in response to what?	sResults: I have identified that in most hospitals in our region the ordering and distribution of human albumin is handled by departments of haematology. Further survey work will continue between. May and July 1999. but no results from objectives	oral	1	not reported	not available
600	Rome	1999	Training U.K. Librarians to Use the Cochrane Library: Has it Impacted on Usage of the Cochrane Library?	no results	poster	1	not reported	not available
613	Rome	1999	Dealing With Publication Bias: Different Mechanisms For Different Types Of Studies?	results will be described	poster	3	meta-analysis	not available
614	Rome	1999	Improving the Quality of Cochrane Reviews- a pilot project	ongoing - results will be presented	poster	9	not reported	not available
618	Rome	1999	Editing abstracts of Cochrane systematic reviews	no results	poster	4	prospective study	not available
620	Rome	1999	Gender bias within the Cochrane Collaboration. Are we guilty of discrimination against women?	abstract on the basis of the question without knowing what the results show.	poster	3	not reported	not available
621	Rome	1999	Possible Bias in Selecting Interventions for Consumers Based on Effect Estimates	no results	poster	3	not reported	not available
631	Rome	1999	Aggregate Data Meta-Analysis With Time-To Event Outcomes: A Tutorial	no results	poster	4	meta-analysis	not available
632	Rome	1999	Collecting Unpublished Data for Systematic Reviews: a Proposal for a randomized Trial	no results	poster	3	not reported	not available
655	Rome	1999	Economic Modelling Alongside a Systematic Review: Using Discrete Event Simulation to Model Dyspepsia Management Strategies.	Samo rasprava	poster	7	not reported	not available
661	Rome	1999	Mapi Research Institute Health-related Quality of Life Database (IQOD) Project.	Results of the initial phase will be presented upon completion of analysis.	poster	1	not reported	not available
668	Rome	1999	Checklist for Neurological Review Article	no results	poster	9	not reported	not available
690	Rome	1999	Quality Improvement Kit for Hospitals: Promoting Structural Change to Support Guideline Implementation	findings of other studies will be presented?	poster	4	not reported	not available
695	Rome	1999	'Hit, Miss or Maybe". An Analysis of the Usefulness ofCochrane Reviews to Commissioners of Health Care in one Health Region in the UK.	just methods	poster	2	not reported	not available
705	Rome	1999	Elaboration of Clinical Practice-Oriented Search Strategies in the Field of Oncology for a guidelines project.	results will be presented	poster	10	not reported	not available
721	Cape Town	2000	Getting malaria research to consumers: An evaluative study	no results	oral	1	not reported	not available
739	Cape Town	2000	Making consumer participation a reality- challenges for cochrane		oral	4	not reported	not available
740	Cape Town	2000	Adding evidence from non-randomized patients to a randomized trial	This design was adopted in three clinical trials of the German Breast Cancer Study Group (GBSG) including more than 2000 patients. Our experiences with this design will be described and it will be demonstrated how the evidence from results based only on randomized patients may be extended by incorporating data from non-randomized patients.	oral	3	not reported	not available
744	Cape Town	2000	Updating a review of nicotine replacement therapy. What difference does it make?	However evidence for a trend toward use of the Cochrane review will be presented	oral	3	not reported	not available
759	Cape Town	2000	Vision 2020, The right to sight		oral	2	systematic review	not available
764	Cape Town	2000	Prevention and treatment of the common cold- The Ari group's contribution to overviews	results exist on A4 paper but not shown	oral	1	not reported	not available
765	Cape Town	2000	A systematic review of short-term psychodynamic psychotherapies	beginning data anaysis	poster	1	systematic review	not available
769	Cape Town	2000	Potential bias should be explicitly included in systematic reviews	results of reviews ignoring bias will be over-precise as well as, obviously, potentially biased.	poster	3	not reported	not available
770	Cape Town	2000	An evaluation of the RHL by new users in a low income setting.	results will be presented	poster	5	not reported	not available
776	Cape Town	2000	Systematic reviews Of randomized controlled trials and observational studies of antiepileptic drugs. Is there a systematic bias?	We will make an exploratory meta-analysis,	poster	4	meta-analysis	not available
779	Cape Town	2000	Trials at the Cochrane/Campbell interface	results will be presented	poster	1	not reported	not available
784	Cape Town	2000	The use of systematic reviews in the development of provincial public health mandatory guidelines and services	Data is currently being collected for this study. Expected completion date for the telephone surveys is mid July, 2000.	poster	3	cross-sectional study	not available
785	Cape Town	2000	Exploring the evidence-based decision-making process among public health decision-makers	Data are currently being coded, analyzed and interpreted	poster	2	qualitative study	not available
799	Cape Town	2000	Automated translation of abstracts using a free internet software package	The results of this process will be presented but from initial work it seems that this particular software package will not replace the services of a person who is both fluent in the relevant languages and has some understanding of the work	poster	3	not reported	not available
804	Cape Town	2000	Developing clinical standards for schizophrenia in Scotland: How useful are Cochrane reviews?	results will be presented	poster	2	not reported	not available
815	Cape Town	2000	Chinese medicinal herbs for Chronic Hepatitis B: A systematic review	Electronic search and handsearching will be used to search databases both in and out of Cochrane Collaboration and other relevant journals and proceedings	poster	1	systematic review	not available
820	Cape Town	2000	Impact of community animal health services: A systematic review	no results	poster	1	systematic review	not available
827	Cape Town	2000	Interventions for improving condom use in people at risk for sexually transmitted diseases, including HIV	The review has been submitted as a protocol (May 1998) to the Cochrane Collaborative Review Group on HIV Infection and AIDS. Preliminary results will be presented in the poster as available	poster	4	systematic review	not available
856	Cape Town	2000	Fitting a square peg in a round hole: Developing a quality assessment tool for non-randomized studies in public health	Results: An empirically-based quality assessment tool to rate NRS for use in systematic reviews in public health will be the available for others for further testing	poster	3	not reported	not available
872	Cape Town	2000	Access to the German and international Cochrane collaboration web site.	The results of this analysis will be presented as figures and charts	poster	3	not reported	not available
884	Cape Town	2000	Should our reviews be more concerned with gender of participants in trials?	Results and discussion: We will present the results of the analysis	poster	3	not reported	not available
891	Cape Town	2000	Systematic review Of interventions for preventing HIV-infection in low-income countries	Preliminary results will be presented including	poster	5	systematic review	not available
894	Cape Town	2000	From individual decisions to health management: an evidence-based experience from Piaui/Brazil.	The degree satisfaction of participants is high, patients and professionals, measured as adherence and questionnaires. We still do not have data comparing this approach to traditional ones, nor data comparing incidence or severity of complications of chronic diseases	poster	2	not reported	not available
901	Cape Town	2000	The utility and relevance of the Cochrane database Of systematic reviews from a Maori health perspective	Results and Conclusions: The survey is due for completion in September 2000. Preliminary findings indicate the CDSR has general utility for health policy makers. However, results from specialized Maori health researchers are mixed and less favorable.	poster	4	not reported	not available
919	Stavanger	2002	From Handsearch to The Cochrane Library: Encouraging the Conversion of Previously Published Meta-Analyses and Systematic Reviews to Cochrane Format.	When the poster is presented at Stavanger Colloquium, complete results derived from the 50 studies will be available	poster	3	not reported	not available
932	Stavanger	2002	Open Learning for Cochrane Reviewers.	Results: The program comprises 20 core and three additional modules, the content and format of which of which will be displayed.	poster	2	not reported	not available
934	Stavanger	2002	Which Electronic Resources Should be Searched to Identify RCTs for Systematic Reviews: A Systematic Overview of the Literature	Results: Results will be available by July 2002.	poster	5	systematic overview of the literature	not available
937	Stavanger	2002	Impact of Grey Literature on Meta-Analyses of Randomized Trials- A Systematic Review	As of February 2002, two studies have been identified which assess the impact of including grey literature in meta-analyses of randomized trials. The results of these studies and any other studies identified in the interim will be reviewed.	poster	4	systematic review	not available
971	Stavanger	2002	Systemic Non High Dose 2nd Line Chemotherapy for Ovarian Cancer Failing Platinum-Based First-Line Chemotherapy.	Results: (preliminary) A manual search in the two largest international medical databases (MEDLINE and EMBASE), searching in selected conference proceedings and checking reference list has to be identified by the two reviewers. The systematic review is ongoing and the preliminary results will be presented at the 10th h Cochrane Collaboration Colloquium in Oslo, Norway in Juli/August 2002.	poster	2	systematic review	not available
979	Stavanger	2002	Sharing Cochrane Consumer Synopses with University Staff and Students: Experiences from Nigeria	esult: Result of the study will be presented. The study will also offer suggestions for making Cochrane Consumer Synopses available to training institutions in developing countries.	poster	1	not reported	not available
1030	Ottawa	2004	Consumer priority survey: bridging the gap between producers and users of systematic reviews	Results: Working in partnership with these organizations, we were able to directly reach over 5000 people electronically and also reach consumers indirectly through the CMSG web site.	oral	5	consumer priority survey	not available
1051	Ottawa	2004	Redesigning the Cochrane highly sensitive search strategy for identifying RCTs in MEDLINE using statistical analysis to improve sensitivity and precision	Results: New strategies with varying degrees of sensitivity and precision will be presented.	oral	4	not reported	not available
1055	Ottawa	2004	Narrative synthesis of qualitative and quantitative evidence: an analysis of tools and techniques	Results: A range of tools and techniques that have been used in narrative synthesis has been identified. We will present an overview of these tools and techniques and discuss their potential for those undertaking narrative synthesis in the context of systematic reviews.	oral	7	not reported	not available
1107	Ottawa	2004	Moving toward a rigorous search filter in health promotion & public health	Results: Conducting this study will provide evidence on the sensitivity and precision of current HP & PH search terms already in use, as compared with the gold standard of hand searching. It will also provide information on whether PubMed s one-click limit feature for meta-analyses and reviews gets all of the references that would be located with our present search terms.	poster	4	not reported	not available
1108	Ottawa	2004	Comparison of single versus double data extraction: a pilot study	The results of this study will be available and presented at the Cochrane Colloquium, 2004 in Ottawa.	poster	5	pilot study	not available
1112	Ottawa	2004	Patching for corneal abrasion: the need for a systematic review to resolve uncertainty about this widely used, simple intervention for a common condition	Results and Conclusions: The review is currently in progress and full results will be available in time for the Colloquium.	poster	3	not reported	not available
1113	Ottawa	2004	Bridging the gaps between prediction and prevention of pre-eclampsia: systematic reviews of accuracy and effectiveness literature with economic modelling	Results: Systematic searches provided 15,375 references. We estimated that approximately 2,300 (15%) possibly relevant test accuracy studies and reviews will be selected as full text papers. The selection process is currently in progress. The core protocol for Cochrane reviews of interventions is currently being drafted.	poster	4	systematic review	not available
1120	Ottawa	2004	A Cochrane Collaboration systematic review of melanoma incidence in randomized controlled trials of lipid-lowering agents	Final analysis of this review will be completed and presented at the colloquium.	poster	7	systematic review	not available
1123	Ottawa	2004	Bridging the gaps between evidence-based and experience-based medicine in a Swiss Cochrane Symposium	Results and Conclusion: Information collected from the questionnaires and discussions during the symposium will be analysed and presented. Sequences of the discussion will be shown in short video-clips to illustrate the communication level and interactions. The approach chosen for the symposium and the resulting feed-back will be discussed. If appropriate, new strategies for bridging the gaps bet…	poster	2	not reported	not available
1130	Ottawa	2004	Comparison of the Cochrane Neonatal Group systematic reviews and Danish guidelines for newborns	Results and Conclusions: The study is currently running and is expected to finish mid September 2004. Therefore, the results and conclusions will be presented at the Cochrane Colloquium.	poster	2	not reported	not available
1132	Ottawa	2004	Supporting advanced contributors to the Cochrane Collaboration in Australasia: bridging the gaps in training and support	Results and Conclusions: The pilot program is currently underway and will be evaluated on its conclusion in mid 2004. Outcomes for the program include the number of reviewers accessing the service, the nature of services requested, costs, experiences and satisfaction of reviewers involved, and publication output. Implications of this pilot for the ongoing training and support program conducted by…	poster	2	not reported	not available
1156	Ottawa	2004	Screening and the utility of textual analysis software: a retrospective study of RefVizTM	Results: Results will be used and tested prospectively at the screening stage of another mixed methods review	poster	5	retrospective study	not available
1192	Ottawa	2004	Cumulative meta-analysis to determine key milestones in the Life Cycle of Evidence in Cancer Care (LIFE CYCLE-ECC)	Results: Currently we are screening all eligible papers.	poster	7	cumulative meta-analysis	not available
1204	Ottawa	2004	How often do positive conclusions drawn from meta-analyses remain substantiated if only data from randomized trials with adequate allocation concealment are considered?	Results: Pending. Will be ready for colloquium.	poster	6	meta-analysis	not available
1208	Ottawa	2004	Out of sight- out of mind? How to let consumers participate from all over the world.	Results: Will be presented during the Cochrane Colloquium.	poster	2	not reported	not available
1214	Ottawa	2004	Creating an optimal search strategy for occupational health intervention studies	Results: At present we are hand searching, two searches independently, the determined journals for gold standard. The results of the regression analysis and the proposed search string will be presented at the Ottawa Colloquium.	poster	7	not reported	not available
1234	Ottawa	2004	To sum or not to sum: assessing the methodological quality of primary studies in public health	Results: During the review, it was difficult for the investigators to agree upon the most important criteria. Or more specifically, to agree on those that were unimportant beyond those where there was little variation among studies. The results of the correlation will be presented at the Colloquium.	poster	4	not reported	not available
1240	Ottawa	2004	Adverse events and adverse effects in systematic reviews: some methodological issues	Results: The results of this study will be available and presented at the Cochrane Colloquium, 2004 in Ottawa.	poster	5	systematic review	not available
1243	Ottawa	2004	Combined psychotherapy plus benzodiazepines for panic disorder with or without agoraphobia	Results and Conclusions: The results and conclusions of this review will be available for presentation at the colloquium.	poster	3	not reported	not available
1264	Ottawa	2004	Nutritional interventions for reducing morbidity and mortality in HIV infected individuals	Data analysis: We are in the process of analysing data. Results should be ready by October for presentation in the Colloquium.	poster	1	not reported	not available
1273	Melbourne	2005	Exploring the effect of patient characteristics on effectiveness using a combination of individual subject and aggregate level data	It will be demonstrated through this example that it is possible to develop 'tailor made' evidence synthesis models using the freely available WinBUGS software which allow data from studies with different designs and reported in different formats to be appropriately and efficiently combined. While keeping technical details to a minimum we will describe the 'building block' philosophy behind the a…	oral	3	not reported	not available
1279	Melbourne	2005	Project SEA-ORCHID: South East Asia- Optimising Reproductive and Child Health in Developing Countries	Results: During 2004 the hospitals were selected, the data collection form and web-based collection process piloted and project website established (www.sea-orchid.org). Data collection began in early 2005 and we anticipate collecting data on up to 10,000 births by November 2005.	oral	1	not reported	not available
1284	Melbourne	2005	Assessing the body of evidence and grading recommendations in evidence-based clinical practice guidelines	Debates during the revision process and feedback received from piloting and public consultation will be presented.	oral	7	not reported	not available
1292	Melbourne	2005	Bivariate meta-analysis of sensitivity and specificity in diagnostic reviews	The results of re-analysing data from published diagnostic reviews and simulated datasets will be available before the Cochrane Colloquium.	oral	6	bivariate meta-analysis	not available
1293	Melbourne	2005	Statistical methods for investigating heterogeneity related to methodological quality in meta-analyses of studies of diagnostic accuracy	Results: Will be presented at the Colloquium	oral	5	not reported	not available
1297	Melbourne	2005	Re-assessing and revising 'levels of evidence' in the critical appraisal process	Feedback received during the piloting and wide public consultation of this revised hierarchy will be presented, along with the final integration process.	oral	3	not reported	not available
1336	Melbourne	2005	Healthy work environments: the experience of conducting a series of comprehensive systematic reviews, including the review of qualitative research and non-research data	Results: The seven reviews have now been completed. The focus of the presentation will be the reporting of the experience of using the emerging methodologies for reviewing textual data using the Joanna Briggs Institutes QARI and NOTARI methodology and software.	oral	3	not reported	not available
1337	Melbourne	2005	A priority-setting mechanism for national evidence-based consumer health information: the criteria and their application to Cochrane reviews	Information on these indicators and the results of their application to one year's worth of new and updated Cochrane reviews will be presented.	oral	3	not reported	not available
1349	Melbourne	2005	Evidence-based medicine developments in Peking University in China	Over 80 research and development projects have been initiated and some preliminary findings will be presented.	poster	2	not reported	not available
1353	Melbourne	2005	Incorporating methodological quality in meta-analyses of diagnostic accuracy studies	Final results will be presented at the Cochrane Colloquium in October 2005.	poster	6	not reported	not available
1374	Melbourne	2005	Is it reasonable to pool different estimates of intervention effect calculated from different methods?	Research status: This work is of practical importance to many review authors, and it is intended that results of this research will be included in future editions of the Cochrane Handbook of Reviews of Interventions. While this research is not yet complete, the authors wish to inform both review authors and methodologists of this ongoing research, and will present available results.	poster	6	not reported	not available
1376	Melbourne	2005	The importance of context: how can evidence-based knowledge best be presented to clinicians in the mental health field?	Results: The results of user surveys, site statistics, media coverage and other sources of feedback will be presented. Among the questions to be adressed are:	poster	1	not reported	not available
1385	Melbourne	2005	Self care interventions: which outcomes are important to consumers?	Results: The results of the DCE will be presented. The degree to which consumers trade-off between psychological outcomes and other health outcomes will be considered.	poster	1	not reported	not available
1401	Melbourne	2005	Conducting a broad organisational systematic review: examining the effect of sensory environments on health-related outcomes of hospital patients	Results: Hundreds of thousands of articles were retrieved, many of which were irrelevant. Handling and structuring the results is complex when there is an array of potentially overlapping sub-themes. This review will be organised by intervention and broken down further by outcome.	poster	5	systematic review	not available
1403	Melbourne	2005	Analysing and presenting results from systematic reviews of complex interventions	Results and conclusion: The results of the trials included in the current version of the review were heterogeneous and it was only possible to explain this heterogeneity to a limited extent based on the analyses that were undertaken. Analysis and results of the updated version of audit and feedback review will be presented and we will discuss the pros and cons of the analytical methods that were …	poster	4	not reported	not available
1407	Melbourne	2005	Testing approaches to searching for public health reviews	Results: Data will be presented on the sensitivity and specificity of study design search terms in both the usual EPPI-Centre search strategy and those terms suggested in the Collaborative Group document.	poster	1	not reported	not available
1424	Melbourne	2005	A systematic review of physical tests used in the diagnosis of shoulder impingement: a Cochrane experience	Results: The full results will be available at the time of the Colloquium. In addition we plan to give some insights of our Cochrane experience.	poster	2	systematic review	not available
1427	Melbourne	2005	Case study on comprehensive searching in the area of overcrowding in emergency departments	Results: Results describing the accuracy of electronic database searches versus expert databases and using subject headings with and without keywords will be available at the Cochrane Colloquium in Melbourne, Australia.	poster	5	case study	not available
1434	Melbourne	2005	Reducing duplication: an example of collaboration between guideline developers and Cochrane Collaborative Review Groups	Results: We will present examples of different ways that NCC-CC and CRGs can collaborate, with particular reference to a pilot collaboration between the National Collaborating Centre for Chronic Conditions (NCC-CC) and the Cochrane Infectious Diseases Group on protocols and reviews on the prevention and management of tuberculosis. Following the pilot, consideration can then be given to whether su…	poster	3	not reported	not available
1436	Melbourne	2005	Cochrane Review Initiative Project (CRIP)	Results: The project started at January 1 2005, until today, April 17 we completed 7 protocols.	poster	3	systematic review	not available
1438	Melbourne	2005	Should sensitivities derived from 2x1 tables be included in diagnostic systematic reviews: a review of systematic reviews	Results: Results will be available at the Cochrane Colloquium.	poster	6	review of systematic reviews	not available
1440	Melbourne	2005	Efficacy of short courses of critical appraisal on the skills and attitude of postgraduate medical students	Results: We anticipate we will be able to investigate the effects of a short introductory workshop on the attitude and skills of postgraduate medical students and the durability of its effects. In addition a simple critical appraisal skills assessment tool will be validated.	poster	6	not reported	not available
1441	Melbourne	2005	Accuracy of the Spanish translated conclusions of Cochrane systematic reviews	Results and Conclusions: They will be presented at the Colloquium.	poster	3	not reported	not available
1446	Melbourne	2005	What are the barriers preventing authors from reading written instructions?	Results: We will implement the results of our searches by rewriting and simplifying CARG's 'Tips for authors'. We will evaluate the improvement of reviews by sending out a questionnaire to authors and monitoring the number of drafts of a review required before entering the editorial process. We will go into more detail about the exact results in our poster presentation.	poster	3	not reported	not available
1448	Melbourne	2005	Is timing important in systematic reviews of interventions for breast cancer?	Results: The results will be presented as a cumulative meta-analysis using the data available at selected time points. Emphasis will be placed on the type and amount of information available at each time point (such as rate of conservative surgery, tumour response rate, risk of local recurrence), and the reliability of any conclusions made along the timeline. This project is in progress. Results …	poster	2	cumulative meta-analysis	not available
1450	Melbourne	2005	Prospective collaborative meta-analysis of trials of weight management interventions in childhood overweight and obesity	Currently three trials based in Australia are included, with an invitation to international researchers with eligible trials to enrol. Prospective meta-analysis methodology will allow the simultaneous collection of standardised international data on the various range of interventions for childhood weight management. This - but no results	poster	4	prospective collaborative meta-analysis of trials	not available
1466	Melbourne	2005	Does a training in evidence based clinical psychology improve skills in evidence based clinical psychology?	Results: Data from the 2005 enrolment is being collected and will be analysed before the conference. Changes from pre to post training will be discussed	poster	2	not reported	not available
1470	Melbourne	2005	Cochrane and nursing: are needs being met?	Results: The findings of the survey will be presented and discussed.	poster	2	not reported	not available
1486	Melbourne	2005	The global reach of The Cochrane Library: six months of usage statistics on Wiley InterScience	Results: These will be presented by month and year-to-date in graph and table format with accompanying commentary.	poster	2	not reported	not available
1487	Melbourne	2005	Impact of Cochrane systematic reviews of public health interventions for physical activity	A sensitive search strategy of The Cochrane Library has been completed and is available for application to other content areas. Data on methods and results are extracted from the reviews and synthesised. Research methods of individual reviews and primary studies are extracted, compared and recommendations for future relevant primary research and intervention evaluations has been conducted. - but …	poster	4	not reported	not available
1491	Melbourne	2005	Editorial strategy for revising Cochrane reviews: does it help?	We will present a flowchart outlining what happens to reviews following initial contact, ranging from no replies to submission of update. We will present detailed results for those initial contacts that have resulted in a draft submission. This will include the time it took for the authors to complete the draft update and the different factors affecting the update process.	poster	3	not reported	not available
1498	Melbourne	2005	How accessible is the Cochrane Library for health professionals with little or no previous knowledge of the site?	Results: Results will be presented with the help of an edited video from the testing.	poster	2	not reported	not available
1502	Melbourne	2005	Ask the author? Does it make a difference to quality assessment?	The analysis is still in progress	poster	5	not reported	not available
1506	Melbourne	2005	Use of Evidence-based nursing (EBN) by nurses in Belgium	Results (expected): The study is in progress; detailed results will be available in June 2005	poster	4	not reported	not available
1508	Melbourne	2005	A tale of four review groups	Results: To be presented at the Colloquium.	poster	4	not reported	not available
1525	Melbourne	2005	Reporting on the quality of randomized controlled trials in prehospital care	Results: The work is on-going and the results will be presented during the conference.	poster	2	not reported	not available
1584	Dublin	2006	How difficult is it to register a Cochrane title? An Iberoamerican authors' sample	Results: At the moment 7/16 Co-ordinators of the Iberoamerican Branches have answered the survey. From 51 titles proposed	poster	8	not reported	not available
1601	Dublin	2006	Publication bias and diagnostic research: full publication of results initially presented in abstracts	Results: Results will be available at the Cochrane Colloquium.	poster	3	not reported	not available
1617	Dublin	2006	The Cochrane Library: one-year follow up of usage statistics and trends on Wiley InterScience	Results: We will present the data by month and year to date, using the 2005 data as a comparison.	poster	2	not reported	not available
1635	Dublin	2006	Developing a policy for managing reviews across more than one Cochrane Review Group	Results: The key aspects of the process and the associated challenges will be presented.	poster	4	not reported	not available
1636	Dublin	2006	Facilitating collaboration between Cochrane Fields and Review Groups: a case study	Results: The results, including the key aspects of the process and the final proposal will be presented.	poster	6	case study	not available
1638	Dublin	2006	The role of a Cochrane Review Group Trials Search Co-ordinator (TSC): review author experiences	Results: To be presented at the Colloquium.	poster	1	not reported	not available
1639	Dublin	2006	The role of a Cochrane Review Group Trials Search Co-ordinator: working practices	Results: To be presented at the Colloquium.	poster	1	not reported	not available
1651	Dublin	2006	EU EBM Unity Project: implementing systematic reviews into patient care through a unified European curriculum in evidence-based medicine	The results of this survey will be presented. In parallel, we present the first results on the learning module on systematic reviews and its integration in individual patient care as a blueprint for other modules.	poster	8	not reported	not available
1653	Dublin	2006	Who uses The Cochrane Library? Data from two online surveys of users of The Cochrane Library on the Wiley InterScience platform	Results: These will be presented graphically based on the questionnaire and with a further breakdown by the top countries' usage and response. The results will also be summarized in commentary sections.	poster	1	not reported	not available
1663	Dublin	2006	Prioritising and promoting topics for systematic reviews to address the public health needs of indigenous people	Results: Outcomes of this project will be outlined in the poster.	poster	5	not reported	not available
1669	Dublin	2006	Difficulty defining comparisons in Cochrane systematic reviews of rehabilitation interventions	Results: Results will include total number of trials, and number of trials within each of the comparison categories. Descriptions of the study interventions will be documented and the clinical relevance, and methodological implications, of combining some of the comparison groups (e.g. into simultaneous bilateral training vs. control) will be discussed.	poster	4	not reported	not available
1671	Dublin	2006	A systematic approach to choosing outcome measures for meta-analyses of healthcare interventions	Results: Reviews of pharmacotherapy for generalized anxiety disorder, post-traumatic stress disorder and social phobia were retrieved. A total of 61 short-term placebo-controlled trials yielded 29 outcome measures for inclusion in the pilot version of the database. A description of the database, as well as the correspondence between the validity of the scales and their frequency of use will be re…	poster	2	not reported	not available
1699	Dublin	2006	Are we listening to QUOROM (Quality of Reporting of Meta-analyses)? An evaluation of journal-published oral health systematic reviews	Conclusions: Results will be presented at the Cochrane Colloquium	poster	2	not reported	not available
1708	Dublin	2006	Developing a search strategy for controlled trials in LILACS (Latin American and Caribbean Literature on the Health Sciences database)	Results: We present the values of sensitivity, specificity, predictive values and likelihood ratios, for the search strategy offered by LILACS, as well as the one used in Clinical Queries, adapted to the LILACS format.	poster	2	not reported	not available
1817	Dublin	2006	Evaluating two statistical methods to predict when a meta-analysis will gain sufficient power to change the conclusions of a Cochrane review	Results: The accuracy of power predictions of the updated meta-analyses using both methods will be compared to reality.	poster	4	not reported	not available
1818	Dublin	2006	A novel approach to mixed-treatment meta-analyses	Results: The data comparing the incoherence observed between the estimate of effect from the two approaches are currently being analysed and will be presented.	oral	3	not reported	not available
1820	Dublin	2006	The accuracy of magnetic resonance imaging (MRI) versus computed tomography (CT) in the diagnosis of acute stroke: A Cochrane pilot review of diagnostic studies	Results: Results will be available at the Cochrane Colloquium.	oral	7	meta-analysis	not available
1826	Dublin	2006	Identifying systematic reviews on related topics: can we do more to help readers?		oral	1	not reported	not available
1828	Dublin	2006	Do trialists endorse clinical trial registration? Survey of a PubMed sample	Results and conclusions: The authors expect to provide useful information of trialists' disposition to endorse clinical trial registration.	oral	4	not reported	not available
1837	Dublin	2006	Variation among experienced reviewers in the interpretation of the evidence from randomized controlled trials (RCTs)	Presented with identical data, different reviewers interpret the results of meta-analyses differently. Analyses to explore the reasons for these differences are in progress	oral	8	not reported	not available
1920	Sao Paulo	2007	Integrating systematic review meta-analysis, risk assessment and multi-criteria decision analysis: addressing the needs of policy and decision makers in zoonotic public health	Results: We will present our findings	poster	4	systematic review and meta-analysis	not available
1937	Sao Paulo	2007	Cochrane Editors as authors: how is the potential conflict of interest managed?	Results: We will present numerical findings around Editors and authorship, and will provide an overview of the current status of individual CRG policies on this issue.	poster	2	not reported	not available
1940	Sao Paulo	2007	Reference-based and study-based registers: some answers? more questions?	Results: To be presented at the Colloquium.	poster	2	not reported	not available
1943	Sao Paulo	2007	Cochrane's Highly Sensitive Search Strategies and the Hedges Team Strategies for retrieving studies in systematic reviews: a pragmatic comparison	Results: A comparison of the number of total hits, potentially eligible articles (based on review of the title), selected for full-text retrieval (based on title and abstract) and included studies will be reported.	poster	5	not reported	not available
1944	Sao Paulo	2007	Impact of searching on LILACS database for Cochrane Systematic Reviews	Conclusions: Pending results.	poster	6	not reported	not available
1959	Sao Paulo	2007	Could the level of trial's pragmatism be a source of heterogeneity in systematic reviews?	Results and Conclusions: Will be presented at the XV Cochrane Colloquium.	poster	7	not reported	not available
1961	Sao Paulo	2007	Modified and true intention to treat analysis: reporting of methodologic quality of randomized controlled trials	Results will be presented at the Colloquium.	poster	3	not reported	not available
2082	Freiburg	2008	How do clinicians decide on appropriate treatment when there is a lack of high level evidence?	We intend surveying a more diverse group of dentists and will compare these results with the conclusions reached in the published Cochrane review by October 2008.	poster	3	not reported	not available
2085	Freiburg	2008	:[P04-33] A collaboration-wide survey of Cochrane authors	Results: An overview of the results of this survey will be presented at the Freiburg Colloquium (in October 2008).	poster	10	not reported	not available
2088	Freiburg	2008	Education and training issues Improving support and raising standards: a pilot induction and mentoring programme for new Review Group Co-ordinators in The Cochrane Collaboration	We will evaluate the mentoring pilot by collecting feedback from the RGC mentors and mentees on the need for and the usefulness and practicality of the program and present preliminary results on available data at the 2008 Colloquium.	poster	4	not reported	not available
2106	Freiburg	2008	Panoramic overview of systematic reviews in oral health	Results: As of March 2008, we run the searches for MEDLINE, The Cochrane Library, EMBASE, ERIC, AMED, CINAHL and BBO and retrieved about 7502 results and identified eight additional local databases by contacting individuals in France, Italy, Iran, Germany, Brazil, and Turkey. We will expand our searches to the additional databases identified and will be screening the retrieved results to identify…	poster	4	not reported	not available
2108	Freiburg	2008	Frequency of Cochrane systematic review in dentistry guidelines	Results: The results of the searches are still being reviewed by the researchers and will be available in August 2008. Conclusions: Awaiting results.	poster	8	not reported	not available
2165	Freiburg	2008	Strategies in priority setting for practice guideline development	We expect a systematic summary of methods, participants, topic selection criteria and weighting systems in priority setting for CPG development, valuable information for policy makers, healthcare administrators, public health agencies, CPG developers and researchers. Conclusions: Methods in CPG priority setting.	poster	6	not reported	not available
2229	Freiburg	2008	The Cochrane Library: usage statistics and trends on Wiley Inter-Science- the who, where and what	We will present the data for 2007 and compare with the 2006 data to show growth and trends	poster	1	not reported	not available
2259	Freiburg	2008	Analysis of the level of evidence included in the recommendations given during health-based news reports on Brazilian television	The results and conclusions concerning the calibre of the evidence will be available in October 2008.	oral	8	not reported	not available
2317	Singapore	2009	Integrating collaborative eLearning with Cochrane face-to-face training	Results: We will provide a list of online training modules and the sample working model	poster	5	not reported	not available
2321	Singapore	2009	Results of the pilot mentoring programme for Managing Editors	We will report the results of the pilot at the 2009 Colloquium.	poster	4	not reported	not available
2340	Singapore	2009	International activity within Cochrane Review Groups	Other data analysis will be shown in the poster.	poster	3	not reported	not available
2351	Singapore	2009	The Cochrane Ark: are there animals studies hiding in CENTRAL?	Results: At the time of writing this work is still ongoing. However, CENTRAL positively clucks moos, squeaks, meows and even barks with the sound of wildlife. Full data will be presented at the Colloquium.	poster	4	not reported	not available
2382	Singapore	2009	Identiﬁcation and testing of tools for the classiﬁca­tion of study designs in systematic reviews of interventions and exposures	A glossary and guidelines have been developed. Testing of the revised algorithm is ongoing; results will be available in October 2009.	poster	6	not reported	not available
2417	Singapore	2009	A simulation study of methods for imputing data from continuous outcomes: effects on results from primary studies and results from meta-analysis	Results: The effect of the different approaches on effect-sizes and p-values will be presented for primary studies and meta-analyses.	poster	1	not reported	not available
2445	Singapore	2009	To what extent do trials stopped early for beneﬁt overesti­mate treatment effects?	The results of the analysis will be available for presentation at the Singapore Colloquium.	poster	7	not reported	not available
2467	Singapore	2009	What place do consumers and an international network structure have within The Cochrane Collaboration? A formal review	Results: The results of the evaluation, the levels of commitment, and recommendations will be discussed in this presentation	oral	4	not reported	not available
2469	Singapore	2009	A new format for Plain Language Summaries: does it improve understanding, and is it useful and preferable?	Results: Mean scores were calculated and compared between participants who received the original versus the new format. Preference was also compared. These results are presented and will determine whether the new format should be incorporated into Cochrane reviews or whether the format will need to be revised.	oral	6	not reported	not available
2498	Keystone	2010	How evidence-based are the pharmaceutical industry’s printed promotional material presented to physicians: a multinational study	Results will be presented at the Colloquium	oral	9	multinational study	argentina	chile
2513	Keystone	2010	Comparison of protocols to published articles for randomized controlled trials	There is a Department of Health deadline for completion in September. Therefore, results will be presented at the colloquium	oral	5	not reported	UK
2552	Keystone	2010	Did the authors have full access to the data? Comparison of protocols and reports of industry-initiated trials in The Lancet	Results will be presented at the Colloquium. Conclusions: Awaits results from data analysis.	oral	3	not reported	denmark
2561	Keystone	2010	Resources to improve accessibility of systematic review evidence for decision-makers: a systematic scoping review	Six published studies identified via literature searches were included in the review, five of which included some form of evaluation. Internet searches and the survey are currently ongoing and are expected to be completed by April 2010. Full results and conclusions will be presented at the Colloquium.	oral	6	systematic scoping review	UK
2566	Keystone	2010	A realist review of community-based participatory research in health: insights for synthesizing large, heterogeneous, and complex bodies of literature	Twenty-six sets of CBPR health interventions are currently being synthesized. The methodology, methods and preliminary results will be reported as well as insights gained from conducting a realist review for this large, heterogeneous, and complex body of literature.	oral	12	systematic realist review	canada	UK	australia	united states
2568	Keystone	2010	Banning smoking in vehicles with children: Lessons from a realist review	This review is in progress and will be completed in September 2010	oral	3	realist review	UK
2571	Keystone	2010	The 20×20 International Panel for Consumers in Arthritis Research: an initiative of the Cochrane Musculoskeletal Group	Results: The results of the scoping review and the mapping exercise to determine the extent to which CMSG activities are based on evidence will be presented.	oral	8	scoping review	canada	argentina	germany
2577	Keystone	2010	Comparing user preferences and understanding for two formats of evidence profiles. A randomized trial	Results and conclusion: We will conduct the study spring 2010 and present results at the Cochrane Colloquium	oral	10	randomized trial	norway	canada	united states
2591	Keystone	2010	Systematic reviews, comparative effectiveness reviews, and overviews of reviews: their strengths, limitations, and value for end-users	We will provide the results and conclusions from each of these syntheses and discuss their relative value and possible shortcomings for the end user.	oral	4	overview of systematic review	canada	portugal
2600	Keystone	2010	Breadth and depth of review questions: mixed methods, mapping, reviews of reviews and other methods for enabling analysis of broad questions and heterogeneous data	The presentation will consider these issues …	oral	2	not reported	UK
2610	Keystone	2010	LOST to follow-up Information in Trials (LOST-IT): the potential impact on the estimates of treatment effect	Results: We will present our results at the Cochrane Colloquium.	oral	18	systematic review	unites states	switzerland	canada	chile
2615	Keystone	2010	Bivariate meta-analysis of predictive values	We will compare the above models with this model as well and present those results during the Colloquium.	oral	5	bivariate meta-analysis	netherlands	UK
2620	Keystone	2010	Development of an instrument to rate the credibility of a sub-group analysis	We anticipate data from subsequent stages of the project will be available at the time of the Colloquium.	oral	6	not reported	canada	switzerland	norway
2645	Keystone	2010	Do variations in specific aspects of study design produce discrepancies in the benefits of effects in Cochrane intervention review?	Full data will be presented at the colloquium.	poster	1	not reported	malaysia
2655	Keystone	2010	Searching for success in a public health intervention review	Results: The comparison will identify the sources that contributed potential and actual papers for the review.	poster	5	not reported	UK
2674	Keystone	2010	Citation rates of systematic reviews of interventions for hypertension and blood pressure	Complete results of the study will be available in October 2010,	poster	2	not reported	canada
2687	Keystone	2010	Investigating and improving the understanding of Cochrane Diagnostic Test Accuracy Reviews (DTARs)	Results: The one year project will start in mid-2010.	poster	6	not reported	UK	netherlands
2702	Keystone	2010	Differences in addressing heterogeneity in Cochrane reviews	Results: The results will support development of more consistency between review groups and further development of methods in meta-analyses to maintain the high quality of Cochrane reviews.	poster	3	methodological study	netherlands
2723	Keystone	2010	How many randomized trials on the therapeutic interventions for a specific clinical condition are covered by Cochrane reviews?	Some results Results and conclusions: 217 reviews have already been identified. The search (updated monthly) will be last updated on September 30. Results and conclusions will be presented at the Colloquium.	poster	3	scoping review	chile
2729	Keystone	2010	Systematic reviews when there is no evidence... (1) A qualitative analysis of expert reviews on independent medical evaluations (Preliminary results)	We have coded 75% of articles and will report the results of our qualitative analysis at the colloquium.	poster	3	qualitative analysis	switzerland	canada
2754	Keystone	2010	The Cochrane Library publicity- media coverage around the world	Reviews of 2009 will be presented when complete.	poster	2	not reported	UK	united states
2755	Keystone	2010	Are you listening? Podcasts from The Cochrane Library; a review	These statistics will be used to form the basis of the poster, with comparisons of usage from quarterly publication during 2008 and 2009, alongside the monthly publication of January April 2010.	poster	2	not reported	germany	UK
2765	Keystone	2010	A sign of the times: helping more with less	Findings will be reported in the final presentation.	poster	3	not reported	canada
2776	Keystone	2010	Making identifying Oral Health Group (OHG) reviews in the Cochrane Library easier and faster	This information will be presented at the Cochrane Colloquium	poster	1	not reported	UK
2780	Keystone	2010	To filter or not to filter? A study examining the use of diagnostic test accuracy search filters on a Cochrane DTA review	The results of this study will be of interest to the Cochrane Dementia and Cognitive Improvement Group	poster	1	not reported	UK	not available
2789	Keystone	2010	Are test treat trials as rare as suspected? A capture-recapture estimate of numbers published	currently under review by the second screener.	poster	7	not reported	UK
2795	Keystone	2010	Clinical use evidence summaries (CUES) for knowledge translation: preliminary survey of primary care clinicians on the development of focused clinical question and answer summaries based on Cochrane reviews	The results of the preliminary survey will be reported in October 2010.	poster	3	not reported	canada
2820	Madrid	2011	Implementation and evaluation of an international standardized operating protocol for the prevention of wrong site surgery in Germany	First evaluation results will be presented at the conference.	oral	5	not reported	germany
2863	Madrid	2011	What’s the story?: publicity, global media coverage and author experience	Results: An up-to- date analysis of international media coverage for the period January 2010 to June 2011 will be presented.	oral	3	not reported	UK
2864	Madrid	2011	Consumer participation in The Cochrane Collaboration- comparison of two models	Methods: Interviews will be conducted with editors and consumers with experience of both models of consumer input. Findings will be compared with those from the earlier evaluation.	oral	2	not reported	australia	UK
2871	Madrid	2011	Capacity building in systematic reviews in South Asia: a South-North collaboration to expand the production and translation of synthesized evidence	Results: The courses are being developed with a first run in June 2011. This section will be updated with details of participants, their feedback and any successful assistance/review protocols in October 2011	oral	9	not reported	bangladesh	united states	UK	canada	india
2882	Madrid	2011	Finding public health evidence: How many stones need to be turned?	Results: We will provide data on which resource retrieved each included study, if a study is unique to a particular database and the proportion that were identified from either Medline, Embase or the Cochrane Library.	poster	3	not reported	UK
2884	Madrid	2011	What is the role of public trials registers in Cochrane Systematic Reviews?	Results: Results will be presented at the Colloquium.	poster	3	not reported	UK
2888	Madrid	2011	A comparison of Embase systematic review filters	Results: We will report specificity and sensitivity; highlight the strengths and weaknesses of our research methods; discuss considerations and outcomes and present our conclusions.	poster	2	systematic review	UK
2889	Madrid	2011	A comparison of Embase randomized controlled trial filters	Results: We will report specificity and sensitivity; highlight the strengths and weaknesses of our research methods; discuss considerations and outcomes and present our conclusions.	poster	2	randomized controlled trial	UK
2900	Madrid	2011	'Irrelevant’ or 'neglected’? An analysis of RCTs in the ARI Group	Results: Bibliographic analysis is currently being conducted and results will be provided at the Colloquium in October.	poster	3	not reported	australia
2907	Madrid	2011	Improving the efficiency of searches in Cochrane Systematic Reviews	Background: Search strategies have become increasingly complicated with time. This increases effort for both searching and parsing effort. We wondered whether simpler searches would reduce unnecessary 'hits' while preserving the core ones. Objectives: To test whether simple searches will improve specificity without compromising sensitivity. Methods: We have searched past Cochrane reviews in the a…	poster	3	not reported	australia
2923	Madrid	2011	A snowballing technique to ensure comprehensiveness of search for systematic reviews: A case study	Results: The initial strategy retrieved 7061 results in PubMed and 2244 results in Embase. Independent screening of titles and abstracts and full-text articles is in progress. Findings related to our analyses of recall andprecision will be described in our presentation at the Cochrane Colloquium.	poster	7	systematic review	united states
2925	Madrid	2011	Identification and analysis of search strategies and filters carried out in systematic reviews indexed in Lilacs. Overview	Results: The results will be available in June 2011, but as potential findings, the researchers speculate that most of the reviews do not use LILACS database. Also, it is expected that synonymous are used instead of MeSH terms in non-Cochrane SR.	poster	6	not reported	brazil
2931	Madrid	2011	Reporting standard for qualitative research: A good or a bad idea? Preliminary results from a Delphi study	Results: We will report the findings from the first Delphi-round.	poster	7	not reported	belgium
2952	Madrid	2011	Sex- and gender-based analyses in Cochrane Reviews: Methods and lessons learned	Results: Specific methods for including sex and gender considerations in systematic reviews will be presented, with examples from international research reports, national guideline panels, and published reviews.	poster	7	not reported	canada	UK
2962	Madrid	2011	Evidence-based African first aid guidelines and training materials	Results: Overall we screened 24,000 references and selected 143 publications for the guideline. It is planned to implement AFAM in the Red Cross national societies from Namibia, Mozambique, South Africa, Malawi, Uganda, Swaziland, the Comoros and Kenya. At the colloquium we will present results of the guideline and discuss experiences with its implementation.	poster	4	not reported	belgium	south africa
2964	Madrid	2011	Using 'Implications for practice’ from Cochrane reviews to promote worldwide improvements in healthcare	Results: Results will be presented at the Colloquium.	poster	4	not reported	UK
2967	Madrid	2011	VIP (Very Integrated Program) Project on alcohol and drug abusers in Southern Sweden- RCT of efficacy of the adding the health promotion and rehabilitation for treatment of alcohol and drug abusers	The results will be published in scientific journals, reports and in the public media.	poster	7	randomized controlled trial	sweden
2968	Madrid	2011	The international distribution of RCTs in Cochrane dementia intervention reviews	The final data collection for this study will be in July 2011.	poster	3	not reported	UK
2986	Madrid	2011	Instruments and methodologies used for detecting and characterizing adverse events in ambulatory care: A systematic review	Results: The search in MEDLINE identified 1836 articles, EMBASE 3846, LILACS 24, the Cochrane Database of Systematic Reviews 12, and DARE 37. Full results of the assessment of the identified Cochrane Reviews will be completed by October 2011.	poster	9	systematic review	columbia	argentina	united states
2997	Madrid	2011	Introduction to evidence based practice in the Humanitarian Services of the Belgian Red Cross-Flanders: Experiences from a newly developed workshop	Results/Conclusions: The workshop will be piloted in June 2011. We will present the format of the workshop and the results of the pilot study during the Cochrane Colloquium.	poster	4	not reported	belgium
3009	Madrid	2011	Prioritising whether and when to update Cochrane reviews	Results: The results of this formal pilot and a demonstration of the decision tool will be presented at the Colloquium.	poster	3	not reported	UK
3040	Madrid	2011	Piloting realist review methods to assess cost-effectiveness within he context of a systematic review	Results: The review protocol is in development and will be finalised by June 2011, preliminary findings will be available by October 2011.	poster	7	not reported	UK
3045	Madrid	2011	Are all Cochrane reviews born equal? Methodological quality across different Review Groups	Results: Fifty reviews were selected for appraisal (31 from issue 3;19 from issue 4). In our initial assessment of a subsamplesome differences in 'quality’ were found. However, we have not completed the assessment of the full sample in order to attribute those differences to the Review Groups where they were produced.	poster	5	not reported	chile
3047	Madrid	2011	Minimal clinically important differences in acute pain	Results: We have preliminary included 23 studies and analyses are ongoing, to be presented at Cochrane Colloquium.	poster	4	not reported	norway
3070	Madrid	2011	Fatal flaws' in randomized controlled trials of interventions for low-back pain	Results: The respondent panel consists of 68 experts. At present, the first two rounds of the Delphi technique have been completed and the third round is underway. Final results will be presented at the colloquium.	poster	3	not reported	australia	netherlands
3099	Madrid	2011	Observer bias in randomized clinical trials with continuous outcomes: An analysis of trials with both blind and non-blind outcome assessors	Results: At the time of abstract submission we had identified 23 eligible trials. We expect full outcome data from 17trials.	poster	8	systematic review of randomized clinical trials	denmark	france
3114	Madrid	2011	Epidemiology of the type of intention-to-treat reporting in meta-analyses	Results: We identified 200 meta-analyses out of 569 records published in 2005, 210 of 657 published in 2006, 190 of 804 published in 2007, 197 of 863 published in 2008, and 186 of 988 published in 2009. Conclusions: Definitive results will be presented at the Colloquium.	poster	8	not reported	italy	UK
3135	Madrid	2011	Methodological filters for the identification of delayed cross-sectional studies	Results: The results will show the new filterás sensitivity, specificity, precision and accuracy and will be presented at the Cochrane Colloquium in Madrid, October 2011.	poster	2	not reported	UK	italy
3139	Madrid	2011	Development of a methodological framework for systematic review-based evidence briefings	Results and implications for further development and research will be presented at the Colloquium.	poster	2	not reported	UK
3153	Madrid	2011	Uptake of Cochrane Acute Respiratory Infections reviews in primary care guidelines	Results: The project is currently underway and results will be available at the Cochrane Colloquium	poster	4	not reported	australia	netherlands
3196	Madrid	2011	Systematic review of the impact of reporting guidelines on publication quality	Preliminary findings for this review will be presented at the Cochrane Colloquium.	poster	9	systematic review	canada	united states
3204	Madrid	2011	A Canadian example of facilitating the uptake of syntheses into public health practice	Results: We will evaluate these KT strategies by tracking how often the summaries and full text reviews are accessed at www.health-evidence.ca.	poster	6	not reported	canada
3230	Madrid	2011	Re-analysis of meta-analyses in Cochrane reviews using robust statistical methods	Results: The results for the re-analyzes will be presented at the Colloquium.	poster	2	re-analysis of meta-analysis	norway
3231	Madrid	2011	Meta-analysis of ordinal outcome measures in stroke trials. Can we do better?	We will present the answers to the following questions:	poster	5	not reported	UK
3234	Madrid	2011	Predicting the need to update a systematic review	Results: Thirteen signals were identified of which five were stochastic (Figure1). We found 75 reviews where at least one new study had been added to the meta-analysis of the outcome on which the conclusions of the review was based. The signals and prediction tool will be presented in detail at the Colloquium.	poster	5	not reported	UK
3235	Madrid	2011	Feasibility of establishing a central repository for the individual participant data from research studies	Analyses are ongoing in April 2011 and will be presented, along with future plans at the Colloquium.	poster	5	not reported	UK
3259	Madrid	2011	Behind the dementia headlines. A systematic look at the quality of reporting of dementia research in two UK national newspapers	The study will take place between June 2011 and September 2011. The data will be analysed and presented in October 2011.	poster	3	not reported	UK
3265	Auckland	2012	ALOIS, ScreenToGo and the Cochrane Register of Studies: using mobile technology to engage and involve consumers in the work of the Cochrane Collaboration	Results: The following results will be presented: • The sensitivity for each group (were all citations that related to studies that were included within the Cochrane Reviews retained?) • The specificity for each group (how many of the non-relevant citations were miss-classified as Retain or Unsure?). Results will also be presented on time taken, ease of use, overall understanding and engagement w…	oral	5	not reported	UK
3268	Auckland	2012	‘Think Pink’ Bahrain and The Cochrane Collaboration: raising awareness among breast cancer survivors and clinicians to the evidence base for decision making	Results: Fuller results will be presented at the Colloquium but early results from the piloting of the questionnaire indicate very limited awareness by clinicians and breast cancer survivors of recent changes in recommendations about the screening, diagnosis and overall management of breast cancer in women.	oral	5	not reported	bahrain	netherlands	UK	switzerland
3284	Auckland	2012	Citation screening by medical students using paper, computer, web and mobile technologies: a pilot randomized controlled trial	Results: Final results of the pilot randomized trial will be presented, including primary and secondary analyses of sensitivity and specificity, assessments of screening efficiency and results of the qualitative investigation of user experience.	oral	8	randomized controlled trial	australia	UK
3297	Auckland	2012	Knowledge translation for public health supporting evidence-informed decision-making in local government	translation findings will be presented	oral	9	randomized controlled trial	australia	UK	canada	united states
3312	Auckland	2012	Challenges in conducting priority setting exercises for Cochrane entities	The final report would be presented in the Cochrane colloquium 2012.	oral	4	not reported	UK	canada	bahrain
3325	Auckland	2012	Subgroup analyses in systematic reviews: a survey of Cochrane and non-Cochrane reviews	Results: The results of analyses will be available for presentation at the colloquium.	oral	23	not reported	united states	chile	spain	canada	switzerland	argentina	costa rica	finland	norway
3345	Auckland	2012	Applying sex and gender analysis to systematic reviews: development of a new knowledge translation tool	Results: Feedback on the tool has been positive. The results of testing this tool with Cochrane editors, authors and users, and potential ways for monitoring and evaluating the tool’s impact, will be presented.	poster	8	not reported	canada
3348	Auckland	2012	Are volunteers authoring Cochrane reviews? A brief investigation.	The survey of authors will be complete and information on the proportion of authors in each of the categories will be available before the Colloquium.	poster	2	not reported	UK
3362	Auckland	2012	Citation screening by medical students using paper, computer, web and mobile technologies: a pilot randomized controlled trial	Results: Final results of the pilot randomized trial will be presented, including primary and secondary analyses of sensitivity and specificity, assessments of screening efficiency and results of the qualitative investigation of user experience.	poster	8	randomized controlled trial	australia	UK
3364	Auckland	2012	Cochrane CENTRAL and CAFE (Communication Access Framework and Evidence): creating a code set of factors in the ICF in interventions for both patients and providers	Results: Development of the Code Set of Factors in the ICF For Interventions Aiming To Improve Patient Provider Communication will be completed by September 2012. Resultswill be displayed as the Code Set (numbered items) and arranged as a graphic model of factors.	poster	5	not reported	australia
3370	Auckland	2012	Consideration of patient-relevant outcomes in Cochrane reviews	Results: We are currently evaluating data and will present results during the Cochrane Colloquium.	poster	2	not reported	germany
3373	Auckland	2012	Could GRADE be applied into network meta analysis?	Results and Conclusions: They would be presented in the 20th Cochrane Collaboration	poster	4	not reported	china
3410	Auckland	2012	Exploring the compliance with the AT9 strategy for managing conflicts of interest	The full results will be available at the time of the colloquium.	poster	7	not reported	canada	united states	chile
3411	Auckland	2012	Finding public health evidence: how many stones need to be turned?	Results: We will provide data on which resource retrieved each included study, if a study is unique to a particular database, and the proportion that were identified from either Medline, Embase, CINAHL or CENTRAL (noting that records can be added retrospectively to CENTRAL).	poster	5	not reported	UK	germany	australia
3431	Auckland	2012	Investigating conflicting outcomes in pregnancy and childbirth Cochrane reviews: what to do when interventions are beneficial for one party only	The data extraction is currently ongoing. All data extraction and analysis will be completed before the Colloquium.	poster	1	not reported	united states
3449	Auckland	2012	Minimal clinically important differences in chronic pain	Results: We have preliminary included 34 studies and analyses are ongoing.	poster	4	not reported	denmark
3461	Auckland	2012	Quality of clinical heterogeneity investigations in systematic reviews: an assessment of Cochrane and non-Cochrane reviews	Results: We are currently conducting this research and will present the results at the upcoming meeting.	poster	3	not reported	united states
3467	Auckland	2012	Reporting of absolute estimates of effect of patient important benefits and harms in abstracts of systematic reviews	Results: Data abstraction is ongoing. Analyses of the results will be presented as a descriptive summary (proportion reporting on each of our objectives) in a tabular format.	poster	23	not reported	united states	chile	spain	canada	switzerland	argentina	costa rica	finland	norway
3468	Auckland	2012	Reporting, handling, and judging risk of bias associated with missing participant data in systematic reviews	Results: Data abstraction is ongoing. The results of analyses will be available for presentation at the colloquium	poster	18	not reported	united states	spain	canada	argentina	costa rica	finland	norway
3469	Auckland	2012	Risk difference estimation and reporting in systematic reviews	Results: Data abstraction is ongoing. The results of analyses will be available for presentation at the colloquium.	poster	23	not reported	united states	chile	spain	canada	switzerland	argentina	costa rica	finland	norway
3489	Auckland	2012	The DECIDE project: policymaker and manager focussed strategies to go from evidence to coverage decisions	Results: Our primary analysis will focus on feedback for the finalisation of the tools that we are developing. No statistical analyses are planned. However, in secondary analyses we will explore potential differences in responses across participants from different countries and across groups with different types of experience.	poster	9	not reported	italy
3509	Auckland	2012	Use of a wiki-based educational resource as a knowledge translation intervention to improve research in child health	Results: Data collection and analysis will be complete for presentation at the 2012 Colloquium.	poster	5	not reported	canada
3573	Québec City	2013	Evidence meets the media: working with science journalists in South Africa	Results: We will share details regarding the content of the workshop, including the approach, content and measuring impact.	poster	4	not reported	south africa
3596	Québec City	2013	Selective reporting: a proxy or a more direct indicator of our confidence in the summary estimates?	Results and Conclusions: Will be presented at the colloquium.	poster	1	not reported	switzerland
3597	Québec City	2013	Systematic review of the empirical evidence of the selective reporting of analyses	Results: Fifteen studies have been included in this review and consider aspects of selective reporting such as statistical analyses (7); subgroup analyses (4); the use of different scales (1); composite outcomes (2) and quality of life measures (1). Guidelines will be discussed at a face to face meeting scheduled for July 2013 and the output presented at The Cochrane Colloquium.	poster	8	systematic review	UK
3601	Québec City	2013	Using QUADAS-2 in systematic reviews of diagnostic test accuracy studies: survey of users’ experience	Results: The main result will be a narrative description of the common difficulties encountered by review authors in the process of customising and applying QUADAS-2 in DTA reviews; the sources of these difficulties; and suggestions how to overcome them. Current stage of the study: An on-line questionnaire has been devised and sent to experts in the field for feedback. Weexpect the final results …	poster	4	not reported	UK
3616	Québec City	2013	Investigating the use of the McMaster Premium Literat Ure Service (PLUS) as a method to efficiently update systematic reviews	Detailed study results will be available by mid-2013.	poster	2	not reported	canada
3622	Québec City	2013	To improve the efficiency of database searches for the identification of reports of RCTs used in NICE guidelines	Results: This is an ongoing project, interim data will be presented on the number and proportion of RCTs indexed in MEDLINE and Embase which are also indexed in CENTRAL.	poster	8	not reported	UK
3658	Québec City	2013	Intervention Now To Eliminate Repeat Unintended Pregnancy in Teenagers (INTERUPT): multiple integrated review method exemplar	We will conduct a mixed-method systematic review to examine world-wide literature on repeat teenage pregnancies (Fig. 1). Traditional database searches will be augmented by targeted searches for evidence ‘clusters’	poster	10	not reported	UK
3665	Québec City	2013	The Canadian Association of Pediatric Surgeons Evidence-Based Resource: improving patient care and maximizing the use of research resources	Progress: Data collection began in November 2012.	poster	3	not reported	canada
3686	Québec City	2013	The reporting of research design of diagnostic test accuracy (DTA) studies in abstracts of Cochrane Diagnostic Test Accuracy Reviews	Results: We have initiated the analysis by identifying all full reviews and abstracts published by the Diagnostic Test Accuracy Working Group within the Cochrane Library (N = 60), and results will be forthcoming.	poster	3	not reported	UK
3703	Québec City	2013	What’s more important- timeliness or accuracy of results in providing evidence? Preliminary results on a research program on rapid reviews	Results: Our research proposal was funded by the Canadian Institutes for Health Research and is currently underway. Preliminary results will be presented at the conference.	poster	5	not reported	canada
3728	Québec City	2013	Which is more generalizable, powerful and interpretable in meta-analyses, mean difference (MD) or standardized mean difference (SMD)?	Results: We are currently conducting the analysis. We will present the results at the colloquium.	poster	6	not reported	japan
3737	Québec City	2013	Barriers and facilitators in the implementation of interventions to prevent publication bias	The results of the interviews will be available at the end of May.	poster	6	not reported	austria
3769	Québec City	2013	Validating prognosis search filters using relative recall based on prognosis systematic reviews	We will explore differences in effectiveness of the filters for different research topics and for different types of prognosis systematic reviews.	poster	3	not reported	canada
3786	Québec City	2013	Utilizing a logic model framework to evaluate patient navigation interventions on colorectal cancer screening time to diagnostic follow-up care: a study protocol	Results: Results will be presented using summary tables.	poster	2	systematic review	canada
3789	Québec City	2013	Cochrane Journal Club: meeting the expectations of our growing membership	The user survey will be analysed during May 2013 and presented with updated usage data at the 21st Cochrane Colloquium in Quebec.	poster	3	not reported	UK	united states
3796	Québec City	2013	Usefulness of Cochrane Systematic Reviews in health technology assessments in Argentina	Results: 315 HTA documents were published by IECS since the year 2000. The results will be presented at the Colloquium.	poster	7	not reported	argentina
3843	Québec City	2013	randomized clinical trials with negative results: Is there an increase in their reporting?	Results: In April 2013, we obtained 49 363 references of possible RCTs after the application of a validated RCT filter. We identified 623 references from the first period and 2000 from the second period. We randomly selected 482 references from each period.Conclusions: We plan to present the results and conclusions of this study during the 2013 Cochrane Colloquium.	poster	9	retrospective cross-sectional comparative study	spain
3857	Québec City	2013	Dissemination of effective physiotherapy treatments- analysing the relevance and usefulness of a large database of evidence summaries	Usefulness of systematic reviews is still being analyzed. These results are expected by the end of May 2013.	poster	5	not reported	belgium
3862	Québec City	2013	Collating the knowledge base for the COMET (Core Outcome Measures in Effectiveness Trials) initiative- a systematic review	Screening is ongoing to identify the final set of included studies; it is expected this work will be completed in August 2013. Preliminary results will be presented	poster	3	not reported	UK
3863	Québec City	2013	Development of a question-driven framework for evidence rating in the area of communicable diseases—a project of the European Centre for Disease Prevention and Control (ECDC)	First results from the peer review and pilot phase are expected in autumn 2013.	poster	5	not reported	sweden	germany	UK
3864	Québec City	2013	From summary to synthesis: a review of statistical synthesis and presentation methods used in complex reviews	Data extraction is ongoing. Results will be available at the Colloquium.	poster	6	not reported	australia
3875	Québec City	2013	The CONSENSUS study—squamous cell carcinoma of the oropharyNx: late phase clinical trials; core outcomes	Results: Outcomes identified through the systematic review will be presented along with the preliminary analysis of the UK interviews.	poster	3	not reported	UK
3876	Québec City	2013	What’s in ‘Dr Cochrane’ for family physicians? Evaluation of an online Cochrane Learning programme with the Information Assessment Method (IAM)	We will present descriptive statistics on the relevance, use and benefits associated with the application of clinical information from Dr Cochrane modules.	poster	5	not reported	UK	canada
3892	Québec City	2013	Permutation based resampling for deriving p-vlaues for pooled effect estimates in meta-analsyes	Results: We are currently collecting all meta-analyses and will conduct the analyses by June.	poster	2	meta-analysis	unites states	canada
3893	Québec City	2013	Consistency of outcome and statistical reporting of time-to-event data: the impact on Cochrane Reviews and meta-analyses in epilepsy	Results and Conclusions (to date): 111 epilepsy monotherapy studies have been identified and the systematic review is underway. Updated results and conclusions will be presented at a later date.	poster	5	not reported	UK
3903	Québec City	2013	Building Capacity of Indian Scientists in Conduct of Systematic Reviews: an Indian Council of Medical Research (ICMR) Initiative	A protocol-refinement workshop is scheduled to be held in April, 2013. Full reviews are expected 6 months hence.	poster	7	not reported	india
3918	Québec City	2013	The Cochrane Library for iPad—a new platform for dissemination	The user survey will be analysed and presented together with usage data from the first six months following release of the app.	oral	1	not reported	UK
3923	Québec City	2013	Understanding the process and impact of within-study selective reporting bias for harm outcomes (ORBIT II—outcome reporting bias in trials)	Results: From 2007 onwards a total of 234 reviews were identified from the CDSR and DARE databases in which approximately three quarters showed evidence of ORB. Full study findings from the study will be presented at the conference.	oral	6	not reported	UK
3939	Québec City	2013	Exploring mechanisms of publication bias in systematic reviews of diagnostic test accuracy	Data collection is currently ongoing and results of the meta-regression will be presented at the Colloquium.	oral	10	not reported	netherlands
3945	Québec City	2013	Policy buddies: baseline assessment of the institutional capacity for evidence informed decisions in provincial health departments in South Africa	Results: We will present the provincial policymakers’ priorities, and their knowledge and attitude to evidence informed decision-making. This will include an assessment of the contexts in which policies are formulated, enabling and constraining factors related to demanding evidence; roles, skills, and resources that provincial policymakers’ have towards evidence-informed decision-making; and prio…	oral	6	not reported	south africa	cameroon	UK
3949	Québec City	2013	Workforce training in evidence-informed decision making	Results: In addition to consistently high ratings of the course relevance, ease of understanding content, and facilitators’ performance, improvements across five core domains of evidence-informed practice have been observed from evaluation data collected pre and post training courses delivered in 2012. Data analysis is underway and longitudinal assessment is ongoing. This presentation will report…	oral	5	not reported	auatralia
3951	Québec City	2013	Communicating Cochrane Reviews: experiences with a review specific dissemination strategy	Results: We have been applying this approach for the last 8 years. We will present case studies of review specific strategies, an analysis of the various strategies used across reviews, and report on the experiences emailing individual trial authors. We will also provide examples of particular impact with the public, medical press and other stakeholders.	oral	5	not reported	UK
3952	Québec City	2013	Hitting the right target—disseminating Cochrane Review findings for greatest impact	Results: Using case studies of recently published CPHG reviews; the process of developing and implementing a dissemination strategy will be discussed. Experiences will be described highlighting how review groups can support authors. Observations of the value of targeting dissemination to relevant stakeholders will also be reported.	oral	5	not reported	australia
3962	Québec City	2013	Reporting and methods in systematic reviews of comparative accuracy	Data analysis is still ongoing and results will be available for presentation at the colloquium.	oral	3	not reported	UK
3975	Québec City	2013	Shortening the pipeline: the use of data mining to link new trials to Cochrane Reviews	Results: The studies identified using the datamining system were compared with those which the Group identified using its standard practices. Metrics of sensitivity and precision were calculated, as well as yield and burden of the datamining system. Conclusions: The usefulness of Cochrane Reviews and the efficiency of the review process would be improved if relevant reports of trials could be ide…	oral	4	not reported	australia	UK
3981	Québec City	2013	The Healthcare Knowledge Integrity Framework: a conceptual map of the synergy, mediators, and threats to integrity within the healthcare research/practice continuum	Results: In this presentation, specific attention will be focused on the areas of knowledge dissemination and knowledge translation, highlighting best practices, training, and threats to integrity at these particular points in the research/practice cycle. In addition, the course of events related to well-known cases of misconduct and poor research practices will mapped onto the HKIF to demonstrat…	oral	3	not reported	canada
4018	Québec City	2013	Incorporating the economic evidence in systematic reviews of interventions: an example from a systematic review in prophylaxis of respiratory syncytial virus infection	Results: A total of 34 EE studies were included. The procedures undertaken for implementing the above mentioned methods in a SR assessing the effect of immunoprophylaxis in preventing the severe respiratory syncytial virus infection, will be presented.	oral	3	not reported	colombia	croatia
4020	Québec City	2013	An environmental scan for training programs in medical writing and publishing and a systematic review of their effectiveness	Results: The preliminary results of this review will be presented.	oral	8	systematic review	canada
4021	Québec City	2013	Getting Cochrane into schools	Results: Present evidence for the feasibility of Cochrane engaging meaningfully with this age-group, and a draft strategy on how to achieve it.	oral	2	not reported	UK
4047	Québec City	2013	A Bayesian approach facilitates interpretation of results in meta-analysis: the example of periodontal disease	Results: We will present the main findings of the meta-analysis. The point estimate and credible interval of the treatment effect, and inferences such as the probability of specified treatment effects or the probability of a range of treatment effects will be used to illustrate how Bayesian meta-analysis enhances the interpretation of results. Finally, we will contrast the applicability of these …	oral	5	systematic review	chile	canada
4049	Québec City	2013	Applicability and usability of rapid systematic reviews for rapid guidance development in health care and policy settings	Results: The applicability and usability of rapid systematic reviews across a range of recent national and international rapid review and guidance development efforts will be presented.	oral	5	not reported	unites states	switzerland	canada
4099	Québec City	2013	Promoting health literacy through community based peer support: a worked example of innovative methods in integrating qualitative and quantitative research in evidence synthesis	Methods: We carried out a participatory realist review which synthesized quantitative and qualitative published evidence with unpublished expertise from practitioners on culturally supported approaches to promoting health literacy. Findings from this review were used to co-produce a model of how community engagement and peer support promote health literacy. Results and Conclusions: We shall prese…	oral	5	participatory realist review	UK	canada
4100	Québec City	2013	The mixed methods appraisal tool for assessing studies with diverse designs: example from a systematic mixed studies review on the key processes and outcomes of participatory research with health organizations	Results: We will present the current version of the MMAT (checklist and tutorial) and results of the critical appraisal of studies included in our systematic review.	oral	12	not reported	canada
4106	Québec City	2013	Closing the health equity gap: a social determinants focus for population level Cochrane Reviews	Results: We will present an overview of the reviews published and underway within the CPHG, using case studies to highlight reviews of interventions that are characterised by multi-sectoral involvement, and those looking to reduce health inequities for disadvantaged populations in particular.	oral	3	not reported	australia
4268	Hyderabad	2014	A new candidate TB vaccine: systematic review of animal studies		poster	4	systematic review	south africa	UK
4283	Hyderabad	2014	Assessing bias in osteoarthritis trials included in Cochrane reviews	Methods and analysis: Only reviews that compare experimental interventions with sham, placebo, or no intervention control will be considered eligible. Bias will be assessed with the 'Risk of bias' tool, used according to Cochrane recommendations. Furthermore, single versus multicentre trial status, trial size, and funding will be assessed. The primary outcome (pain) will be abstracted from the fi…	poster	11	not reported	denmark	france	canada
4298	Hyderabad	2014	Cluster randomized trials: a study to help recommendations for better reporting in Cochrane reviews	We will present results regarding the general characteristics of the reviews and results from the quality assessment of the reviews regarding the inclusion of C-RCTs.	poster	3	cluster randomized trial	UK
4302	Hyderabad	2014	Communication is everybody’s business: developing methods to improve the evaluation of communication strategies for childhood vaccination	Methods: 1: We will search electronic databases for studies evaluating communication interventions directed to parents or communities about childhood vaccines. We will extract and code outcomes using content analysis and categorise the outcomes into a taxonomy, building on existing frameworks. 2: To gather feedback on the taxonomy's completeness and appropriateness, we will convene a consultation…	poster	14	not reported	australia	norway	switzerland	france	mozambique	nigeria	chile
4308	Hyderabad	2014	Database of appraised studies on patients’ values and preferences	Results: We will present the database prototype, results of the pilot test and present strategies to disseminate the resource within the SR and CG community.	poster	11	not reported	spain	canada
4332	Hyderabad	2014	Finding public health evidence for intervention reviews: evaluating the role of bibliographic databases alongside supplementary search methods	We will provide data on the numbers of studies that are cited in MEDLINE for each review and the supplementary methods that are also required.	poster	3	not reported	UK
4347	Hyderabad	2014	How has usage of full text Cochrane Reviews developed since 2011 and what are the factors that lead to an increase or decrease in usage?	Usage of The Cochrane Library has increased since 2011 but what are the factors that lead to an increase or decrease in usage in individual countries, and how much difference does the way users are able to access full text reviews make to the overall usage of The Cochrane Library? Full results will be presented once an analysis of usage reports has been completed.	poster	1	not reported	UK
4370	Hyderabad	2014	Meta-analysis of continuous outcomes: systematic review of methods available for dealing with missing mean and standard deviation values	results not presented	poster	6	systematic review	UK
4391	Hyderabad	2014	Psychosocial interventions for children exposed to traumatic events in low- and middle-income countries: an individual patient data meta-analysis	Results: We are expecting that some variables, like socio-demographic characteristics, trauma-related variables, and social support will act as moderators/mediators of intervention effect.	poster	3	not reported	italy	united states
4400	Hyderabad	2014	Requirements of the core clinical journals for authors’ disclosure of financial and non-financial conflicts of interest: a cross sectional study	Data abstraction is almost complete. The results of analyses will be available for presentation at the Colloquium.	poster	9	cross-sectional study	lebanon	canada
4414	Hyderabad	2014	Testing Treatments interactive (TTi): promoting better research for better healthcare	Expected results: We will identify preferences of navigation and kinds of materials considered most informative and/or interesting. We expect such information to provide useful insights for developing the TTi initiative and, more generally, for public health professionals and researchers who wish to improve strategies for promoting better research for better healthcare.	poster	9	not reported	italy	germany	china	france	UK	mexico	australia	not available
4415	Hyderabad	2014	Text mining for screening efficiency? Testing within a Cochrane public health review	Results: From a search retrieval set of 9555 papers, authors excluded 9494 papers at title/abstract and 52 at full text, leaving nine papers for inclusion in the review update. The ability of the machine classifier to reduce the percentage of papers that need to be screened manually to identify all the included studies, under different training conditions, will be reported.	poster	6	not reported	UK	australia
4416	Hyderabad	2014	The benefits and harms of methylphenidate treatment for attention deficit hyperactivity disorder (ADHD) in children and adolescents: preliminary results	Results: Approximately 370 included studies are being processed systematically and the review is scheduled to be completed mid-2014. The logistical challenges, the organisation of the large amount of data and preliminary results are presented.	poster	19	systematic review	denmark	india	UK	australia	malta	brazil
4418	Hyderabad	2014	The Cochrane Library iPad edition: is it meeting the needs of users?	The results of the user survey will be analysed in June 2014.	poster	3	not reported	united kingdom
4422	Hyderabad	2014	The Embase project: the first year	To date thousands of citations have been fed into CENTRAL from the EMBASE project and tens of thousands of citations have been screened by the crowd. We will present results on the new search approach and new strategy, the performance and functionality of the screening tool, including the management tool, and the results of the crowdsourced element of the project: crowd sensitivity, crowd specifi…	poster	3	not reported	united kingdom
4430	Hyderabad	2014	The X of UXG	Objectives: To describe the group's vision and procedures, and to present results from the first of its quarterly reviews, carried out in June 2014. Or in other words, what experience does the User Experience Group deliver?	poster	3	not reported	denmark	germany
4439	Hyderabad	2014	Typhoon Haiyan: the impact of free access	Results: Usage of The Cochrane Library in the Philippines increased dramatically during the free access period from October 2013 to March 2014. We will analyse usage again in June 2014 to see whether temporary free access had a lasting effect on overall usage in the months following the free access period. In June 2014, we will survey Wiley sales teams in the region to assess whether the free acc…	poster	4	not reported	united states	UK
4441	Hyderabad	2014	Update of the Cochrane systematic review of interventions for preventing obesity in children: a research program	This presentation will present results from each stage of the research program, and discuss how the results will inform the development of the Cochrane Review update.	poster	3	overview of systematic review	australia
4442	Hyderabad	2014	Update of the Cochrane systematic review of interventions for preventing obesity in children: overview of systematic reviews	Results will be available prior to the Cochrane Colloquium.	poster	3	not reported	australia
4444	Hyderabad	2014	Using Cochrane methods to strengthen health policy in Nepal: what is the quality of evidence cited in existing health sector plans?	Results will be available for presentation at the Colloquium.	poster	5	not reported	nepal	canada
4447	Hyderabad	2014	What to do if the results of conventional pairwise meta-analysis and network meta-analysis are contradictory? An example from a systematic review on the effects of antipsychotics in treatment-resistant schizophrenia	To date, only preliminary results are available. However, it appears that the results are not entirely inconsistent.	poster	1	meta-analysis	germany
4474	Hyderabad	2014	Exploring why WHO guideline panels are frequently making strong recommendations based on low study quality (high uncertainty)	Full results will be available by September 2014.	oral	10	not reported	canada	switzerland	united states
4490	Hyderabad	2014	Multiple imputation of systematically missing predictors in an individual participant data meta-analysis: a generalized approach using MICE	We illustrate our approach in a case study with the IPD from 13 studies for predicting the presence of deep venous thrombosis. We compare the results after applying various imputation methods, and make recommendations about their implementation.	oral	5	not reported	netherlands
4496	Hyderabad	2014	Policy 'buddies': policymaker and researcher engagement for evidence-informed policy	Results of the 'buddy' model and evaluation, currently in progress, will be reported at the colloquium.	oral	8	not reported	south africa	cameroon	UK
4502	Hyderabad	2014	Rating the quality of the evidence for the studies that evaluate the importance of the outcomes of interest	We will present the full framework with examples and a presentation of the results in a summary of findings table.	oral	8	not reported	spain	canada
4527	Hyderabad	2014	Understanding the determinants WHO guideline panels consider in making strong recommendations in the face of low or very low confidence (study quality) in effect estimates	Thus far we have noted that all four categories are well represented. Full results will be available by September 2014.	oral	10	not reported	canada	switzerland	united states
4528	Hyderabad	2014	Update of the Cochrane Review of interventions for preventing obesity in children: priority setting	Results: The search identified nine documents from which 30 research gaps were identified. The gaps were evenly distributed amongst the categories of the research priority framework. Results of the web-based survey will be available prior to the Cochrane Colloquium.	oral	4	not reported	australia
4530	Hyderabad	2014	Use of information from summary of findings tables in the clinical practice guidelines development: a pilot study in Colombia	The responses obtained from implementing the above mentioned methods will be presented.	oral	4	not reported	columbia	canada
4633	Vienna	2015	A framework for deciding if individual participant data are likely to be worthwhile	The framework will be described and made available at the Colloquium.	oral	8	not reported	UK
4640	Vienna	2015	A new tool to measure credibility of studies determining minimally important difference estimates for patient reported outcomes	We are currently conducting a systematic survey that summarizes and appraises available methods to estimate anchor-based MIDs. We searched MEDLINE, EMBASE, PsycINFO, and CINAHL (1989 to present) to identify studies addressing methods to estimate anchor-based MIDs of PRO instruments or reporting empirical ascertainment of anchor-based MIDs. Teams of two reviewers will independently screen the cita…	oral	24	not reported	canada	japan	united states	netherlands	spain	china	austria	mexico
4642	Vienna	2015	A program to evaluate Cochrane training for authors of systematic reviews	Results: Preliminary results and detailed project plans for this evaluation program will be presented.	oral	2	not reported	australia	UK
4645	Vienna	2015	Abstracts’ concept selection to reduce information overload	Many users will access abstracts of Cochrane reviews to determine key points, either to represent the complete concept or to determine if full-text reading of the review is warranted. Abstracts need to be concise yet include the most important concepts. We will analyze 100 Cochrane review abstracts compared to key concepts selected from the Cochrane reviews for point-of-care summaries.	oral	2	not reported	united states
4656	Vienna	2015	An evidence map of studies evaluating methods for conducting, interpreting, and reporting overviews of systematic reviews	Results: The results will be presented at the Colloquium.	oral	4	not reported	australia
4683	Vienna	2015	Challenges conducting a Cochrane Review of public health ‘implementation strategies’	Results: The reviews are currently underway.	oral	2	systematic review	australia
4687	Vienna	2015	Cochrane 2.0: Tweeting and blogging to disseminate child health evidence	Results of the evaluation will be presented at the Colloquium.	oral	6	not reported	canada
4690	Vienna	2015	Cochrane Reviews in dentistry: making sense of evidence at its highest level – an analysis	This paper provides an analysis of the various channels that are, and could be, employed to convey and disseminate the importance of high-quality evidence and to interpret and translate the findings of Cochrane research into understandable, clinically relevant and practically applicable information of utility to patients and doctors in the field of dentistry. Additionally this paper will also dis…	oral	1	not reported	malaysia
4706	Vienna	2015	Developing core competencies for scientific editors of biomedical journals	Discussion: We will provide an update on our progress and will share available results from the first three project phases.	oral	13	not reported	canada	australia	UK	united states
4713	Vienna	2015	Discernment of academic conflicts of interest for Cochrane Systematic Reviews	Results: The results will show how many Cochrane Systematic Review authors have conducted their own clinical studies and the Cochrane Review Groups in which affiliations are common.	oral	6	not reported	japan	UK
4721	Vienna	2015	Does the medium matter when getting the message?	Results: This study is ongoing and results will be presented in terms of the proportion of respondents in each condition who correctly identified the core messages of the review.	oral	1	not reported	UK
4726	Vienna	2015	Enhancing dissemination of Cochrane evidence via German translations of physiotherapy-related Cochrane Plain Language Summaries- a collaborative project	Preliminary results and prospects: The project is ongoing; it started in February 2015. We will report our findings at the Colloquium. So far (March 2015), two translations have been completed. A third one is underway.	oral	6	not reported	germany	UK
4728	Vienna	2015	Epidemiology and reporting characteristics of systematic review protocols	results: Results will be available for presentation at the Colloquium.	oral	6	not reported	australia	canada
4737	Vienna	2015	Evidence Aid: Improving the science and evidence base of disaster response- a policy Delphi engagement	Results & Conclusions: Each round has an interim report with findings. The findings and conclusions from these data will be shared at the Colloquium.	oral	7	not reported	UK	united states
4744	Vienna	2015	Extent and handling of missing dichotomous outcome data for participants in 672 trials included in 100 Cochrane and non-Cochrane systematic reviews	Results: We included a total of 672 RCTs included in 100 eligible Cochrane and non-Cochrane SRs. We are in the process of data abstraction. We will present the findings of the study at the Colloquium.	oral	13	not reported	lebanon	united states	canada	china	brazil
4746	Vienna	2015	Feasibility of developing and validating a geographic filter for a small country like Austria	Results: We will present results on whether developing a geographic filter for a small country like Austria is feasible with an acceptable amount of effort and discuss possible caveats. Furthermore, filter details and performance data will be published.	oral	6	not reported	austria
4747	Vienna	2015	Finding qualitative literature on dementia in MEDLINE, EMBASE, PsycINFO and CINAHL: assessment of three qualitative search filters	Results: The results for the performance of each filter for each database will be presented.	oral	2	not reported	UK
4756	Vienna	2015	Hierarchical network meta-analysis models accounting for variability in nodes by treatment, dosage-category and single dosage	Results: Results from the application of the different approaches to empirical examples, will be ready by September 2015, and will be presented at the Colloquium along with strengths and limitations of the models.	oral	7	not reported	canada	italy
4759	Vienna	2015	How do Cochrane review authors interpret subgroup analyses?	Results: We will summarise qualitative results (e.g. interpretations of analyses) and quantitative results (e.g. number of review authors who correctly identified a significant interaction). Review authors will be anonymised	oral	3	not reported	UK
4766	Vienna	2015	Impact of Cochrane Corners in Portuguese journals	Results: We will analyze recently published Corners and present metrics of impact for these papers at the Cochrane Colloquium.	oral	5	not reported	portugal
4772	Vienna	2015	IN SUM: mapping the evidence on effects of child mental health and welfare interventions	Results: The exhaustive search will be conducted in March 2015. We estimate that we will complete the initial selection, appraisal and publication process by 1 July 2015.	oral	5	not reported	norway
4802	Vienna	2015	Methods and characteristics of published network meta-analyses using individual patient data	Results: The results will be ready by September 2015 and will be presented at the Cochrane Colloquium.	oral	5	not reported	canada
4810	Vienna	2015	More than expert searchers? A case study for librarians exploring roles beyond databases	Results: The results of this initiative and anecdotal gathering are ongoing and will be presented at the Colloquium.	oral	2	case study	canada
4818	Vienna	2015	Online systematic review methods training resources: environmental scan and identification of key characteristics	Results: The results of the environmental scan will be presented and the key characteristics of the training resources highlighted.	oral	4	environmental scan	canada
4824	Vienna	2015	Patient portals for enhancing patient empowerment	We will conduct a systematic literature search on patient portals.	oral	4	not reported	austria
4831	Vienna	2015	Possibilities of standardisation for rapid reviews – proposal for the German Federal Ministry for Education and Research	The results will lead to	oral	4	not reported	germany
4837	Vienna	2015	Prevalence of insurance medicine related outcomes in update reviews of Cochrane’s 2015 priority list	Results: The priority list identified 144 of 297 review topics from 49 Cochrane Review Groups with an urgent need for update, 100 of which met our inclusion criteria. The analysis is currently underway. Results will be presented at the Colloquium.	oral	4	not reported	switzerland
4843	Vienna	2015	Quality of clinical research: a systematic review of definitions and development of a comprehensive framework of indicators	Results: At the time of the Colloquium, we will present how different stakeholders from different countries conceptualize clinical research quality.	oral	10	systematic review	switzerland	canada
4855	Vienna	2015	Reported versus actual analytical methods to handle missing participant data in meta-analysis: a survey of 100 systematic reviews	Results: We included a random sample of 100 Cochrane and non-Cochrane SRs published in 2012. We identified a total of 672 RCTs included in these SRs. We are in the process of data abstraction. We will present the findings of the study at the Colloquium.	oral	13	not reported	lebanon	united states	canada	china	brazil
4856	Vienna	2015	Reporting and analysis of missing participant continuous data in randomized controlled trials (LOST-IT-II): a systematic survey	Method: We are conducting a systematic survey of RCTs published in 2014 in core medical journals. We include RCTs reporting at least one patient-important outcome analyzed as a continuous variable. We randomly sample RCTs aiming at a sample size of 200. We will calculate the proportion of RCTs that explicitly reported whether MPD occurred, percentage of randomized participants with MPD for the co…	oral	26	systematic survey of randomized controlled trials	canada	columbia	mexico	singapore	brazil	china	chile	lebanon
4871	Vienna	2015	Setting priorities for Cochrane Reviews in health communication and participation	Results: A multidisciplinary steering group has been convened to oversee the project and will be responsible for defining the project scope, establishing criteria for identifying priorities and providing guidance over the course of the project. Strategic partnerships with local stakeholders are being sought to enhance dissemination and translation opportunities for new CR topics and related outco…	oral	3	not reported	australia
4896	Vienna	2015	The Cochrane EMBASE project for populating the Cochrane Central Register of Controlled Trials (CENTRAL): can we stop searching EMBASE separately?	Results: We will present the results of the searches, and the deduplication and screening of the records identified. If any additional trials are identified, we will inform the EMBASE project team.	oral	3	not reported	UK
4941	Vienna	2015	Web searching for systematic reviews: how to develop the current guidance on methods and reporting standards	It will be demonstrated how the search features of search engines and websites impact on optimal search methods and reporting standards. Recommendations for developing guidelines in line with these findings will be presented.	oral	1	not reported	UK
4963	Vienna	2015	Accurate diagnosis of latent tuberculosis in children, immunocompromised, and recently arrived people from high tuberculosis incidence countries: a systematic review	Results and Conclusions: This information is confidential until the National Institute for Health and Care Excellence approves the report. The findings will be presented at the Colloquium.	poster	7	systematic review	UK
4979	Vienna	2015	Awareness and perception of dissemination bias in qualitative research: an exploratory study	Quantitative survey data will be described in proportions while a thematic analysis will be conducted for narrative data.	poster	6	qualitative study	germany	UK	norway
5019	Vienna	2015	Does editorial office data extraction support mean a better experience for review authors?	Results: A mean score will be calculated for each question.	poster	1	not reported	UK
5036	Vienna	2015	Exploring the understanding of consumers and clinicians about network meta-analysis results and their usefulness to make decisions: an Italian survey	Results: The results will be available and presented at the Cochrane Colloquium as the survey will be launched in April 2015.	poster	4	not reported	italy
5040	Vienna	2015	Filtering the information overload from systematic reviews with 'Summary of findings' tables	Results: To be confirmed.	poster	1	systematic review	ireland
5058	Vienna	2015	How many reports you can trust? A cross-sectional study to characterize the quality of research reporting	Progress and Discussion: Currently, we are screening these trial and SR reports	poster	5	systematic review	china
5101	Vienna	2015	Nimble data in ALOIS, a study based register: a cross-sectional analysis of dementia trials	Results: The results from this cross-sectional analysis will be presented in the poster.	poster	2	cross-sectional study	UK	canada
5139	Vienna	2015	Risk and benefits of pediatric phase I trial in oncology, 2004 through 2014: a systematic review	Results: 6579 publications were identified. We are going to screen titles and abstracts in order to include those that meet the inclusion criteria. The remaining trials will provide the basis for our detailed analysis. We expect to finish this analysis by June 2015.	poster	6	systematic review	poland	canada
5142	Vienna	2015	Sensitivity of a search filter designed to identify studies reporting health state utility values	Results: This research is ongoing. Total records retrieved will be recorded and sensitivity will be reported.	poster	4	not reported	UK
5150	Vienna	2015	Synthesis of health system barriers and facilitators to scaling up vaccination communication interventions in Cameroon, Mozambique and Nigeria	Results: Data collection in countries and consultation with experts is underway. Database searching has been completed and screening is underway on 146 full text documents covering Nigeria (n = 98), Cameroon (n = 20), Mozambique (n = 15) and a range of countries (n = 13). Preliminary results will be presented during the Cochrane Colloquium.	poster	12	not reported	mozambique	france	norway	nigeria	switzerland	australia	chile	south africa
5159	Vienna	2015	The journey from prioritised reviews to publication (or not!)	Results and Conclusions: To date, 11 of the 30 review updates are published. We will provide data on the number of updates completed and the timeframe for review production together with barriers and enables. We will draw conclusions of the success of this approach and whether it has achieved the aims – or not!	poster	5	not reported	UK
5180	Vienna	2015	What German hospital pharmacists want to know: cross-sectional survey on information behaviour and information needs	Results: Results of the survey will be available and analyzed in spring 2015 and will be presented at the Cochrane Colloquium 2015.	poster	6	not reported	germany	switzerland
5184	Vienna	2015	When you conduct a systematic review about drug safety, you will run into these issues	Progress and Discussion: Currently, we are extracting the data of these publications. Although reports of controlled trials are recorded sufficiently with regard to curative effect, they are not reported to the same level for safety. A clear understanding of safety analyses, as currently conducted and reported in published randomized controlled trials, will reveal both strengths and weaknesses of…	poster	5	systematic review	china
5332	Seoul	2016	Cochrane Crowd: using citizen science to meet the challenge of information overload in evidence production	We will present data on the following	oral	8	not reported	UK	germany	australia
5341	Seoul	2016	Cochrane’s translation strategy: testing new support models to improve sustainability and effectiveness of translation activities	We will present interim results at the Colloquium	oral	4	not reported	germany	UK	united states
5344	Seoul	2016	Comparison of conference abstracts and full-text articles of randomized controlled trials in the field of pain: reporting quality and agreement in results	As far as we know, this is the first analysis examining agreement in conference abstracts and full publications describing RCTs addressing pain. We will present our detailed results at the Colloquium.	oral	4	not reported	croatia	united states
5346	Seoul	2016	Complementary medicine use in the adult congenital heart community: what evidence do patients need and want?	Results: Results from a minimum of 200 self-identified adults living with CHD will be presented. We will report overall prevalence of CAM utilization and utilization rates of specific CAM therapies. We will report the rates of CAM use for general wellness, and to address cardiac and non-cardiac health problems. We will identify whether patients have discussed their CAM utilization with their heal…	poster	3	not reported	united states
5355	Seoul	2016	Decision-makers’ perceptions and use of HTAs produced by an Argentinean agency: a qualitative study and a survey	Results: Results will be presented at the Colloquium	poster	9	qualitative study	argentina
5366	Seoul	2016	Developing summary of findings tables in network meta-analysis: a user testing study	At the end of this study, we expect to have one or more formats of NMA-SoF table that summarize the NMA results which users find informative and usable.	oral	7	user-testing study	canada
5406	Seoul	2016	Found in translation: translation of clinical trial reports for inclusion in Cochrane Airways’ systematic reviews	Results and Conclusions: We will present the range of languages of the trial reports we have been able to obtain translations for, and the impact these trial reports have had on our reviews over this 10-year period. We will display the geographical spread of our translators graphically.	poster	4	retrospective study	UK
5409	Seoul	2016	From scientific publications to mass media: information quality in knowledge translation	Results: The assessment with 'Medien-Doktor MEDIZIN' indicates that there seems to be a lack of contextual information, such as a description of alternative interventions or intervention costs, in scientific publications and press releases. For the evidence map we retrieved six publications dealing with information-seeking behavior of practitioners in Germany. More detailed results will be presen…	oral	8	not reported	germany	UK
5430	Seoul	2016	How to search practice guidelines efficiently: systematic review	Results: A total of 37,336 records were retrieved from PubMed. After removing 59 duplicates, 36,656 were excluded on the basis of the title or the abstract; full-text was necessary for evaluation of the remaining 621 articles. Finally, 250 articles were included. We are abstracting the data, and the final results will be published later.	poster	8	systematic review	china
5449	Seoul	2016	Information needs and priority setting for Cochrane Insurance Medicine (CIM):an international stakeholder survey	Results: We will present the results of our survey at the 2016 Cochrane Colloquium in Seoul.	poster	10	international stakeholder survey	switzerland	netherlands	sweden	canada
5455	Seoul	2016	Interim guidance on the inclusion of Clinical Study Reports and other regulatory documents in Cochrane Reviews: progress report	Results: We will provide an update on the progress of this Cochrane project, present a summary of the literature in this area along with a summary of the history and evolution of the data access movement. We will also present details of our planned survey of review authors and intend to identify barriers and facilitators to including data from regulatory material in Cochrane Reviews.	oral	8	progress report	UK	united states	italy	france
5461	Seoul	2016	Is it necessary to search multiple databases for a focussed clinical question?	Results: We will provide data on the resources from which we retrieved the 61 papers and if the study is unique to a particular database. From our findings we will discuss whether it is essential to search multiple databases or comply with the set of core databases recommended in Methodological Expectations of Cochrane Intervention Reviews (MECIR).	poster	5	not reported	UK
5470	Seoul	2016	Mapping priority topics for nutrition research	Results: We screened 512 records, 29 of which are eligible. Data extraction and analysis is in progress and will be presented at the Colloquium.	oral	6	not reported	south africa	australia
5477	Seoul	2016	Methodological challenges when quantifying a mortality reduction with screening for abdominal aortic aneurysm when incidence is falling: a registry study	Results: We will discuss the methodological challenges created by substantially diminishing disease incidence in our on-going register study, and how we have tackled them. Preliminary results will be presented.	poster	5	registry study	sweden	denmark
5492	Seoul	2016	Operationalising Living Systematic Reviews: lessons from a large-scale pilot in traumatic brain injury	Results: We will discuss our proposed solutions to the managing the implications of living updates on author workload and workflow, search frequency and information sources, how technology can help, decision tools for incorporating new studies and how, when and where to publish to minimise author workload but maximise visibility and use. This will include quantitative data from our machine learni…	oral	12	not reported	australia	singapore	netherlands	slovakia	italy	UK	belgium
5501	Seoul	2016	Pharmacological interventions for management and prevention of delirium in intensive care patients: a protocol for an overview of systematic reviews	Two authors will independently select references for inclusion using Covidence, extract data and assess the methodological quality of the included systematic reviews using the ROBIS (risk of bias in systematic reviews) tool. Any disagreement will be resolved by consensus. We will present data as a narrative synthesis and summarise the main results of the included systematic reviews. In addition, …	poster	4	not reported	denmark
5523	Seoul	2016	Reporting bias and aripiprazole for schizophrenia: new data from unpublished studies	no results	oral	3	not reported	canada
5529	Seoul	2016	Reporting of financial and non-financial conflicts of interest by authors of health policy and systems systematic reviews: a methodological survey	Results: We are currently in the screening phase of the study. At the Colloquium, we will present the results of descriptive and regression analyses.	poster	6	methodological survey	lebanon	canada
5534	Seoul	2016	Reviewing the quantity and quality of evidence available to inform NICE diagnostic guidance. Initial results focusing on end-to-end studies and the implications for Cochrane Reviews	Results: The analysis will be available at the Colloquium.	poster	6	not reported	UK
5538	Seoul	2016	Safety of Chinese herbal medicine for stroke: a proposal for developing the framework of an evidence-based education program for clinicians	no results	poster	4	not reported	china
5599	Seoul	2016	Trading certainty for speed: how much uncertainty are decisionmakers willing to accept when using rapid review? An international survey	Results: We will present our results at the Colloquium.	oral	6	not reported	austria	canada
5622	Seoul	2016	Whether prospective registration can improve the overall reporting and methodological quality of systematic reviews: a comparative meta-epidemiological study	Results and conclusion: This study is ongoing and available results will be presented at the Colloquium.	oral	5	comparative meta-epidemiological study	china	UK
5623	Seoul	2016	WikiRecs: rapid creation and dissemination of evidence summaries and trustworthy recommendations to point of care	Results: We will present three pilot WikiRecs (e.g. steroids in pneumonia) to demonstrate feasibility of our process and the proposed publication formats.	oral	1	not reported	norway
5624	Seoul	2016	Will notification that the journal does not require authors to pay to publish encourage them to submit to a subscription-based journal? A randomized study	Results: Approximately 50,000 emails were identified from Web of Science and the emails were sent in April 2016. Analyses will be presented at the Cochrane Colloquium.	oral	4	randomized study	china	UK
5635	Cape Town [Global Evidence Summit]	2017	The influence of industry sponsorship and other financial conflicts of interest on the outcomes and quality of systematic reviews	Results: Our search identified 5227 records. As of February 2017, we have included 8 observational studies with a total of 877 systematic reviews. Four observational studies investigated systematic reviews of specific drugs, 2 observational studies investigated matched pairs of industry and non-industry supported systematic reviews of drugs, 1 cross-sectional study investigated systematic drug re…	poster	6	cochrane methodology review	denmark
5660	Cape Town [Global Evidence Summit]	2017	The impact of China’s clinical trials on estimates of intervention effects in meta-analyses of randomized-controlled trials: A meta-epidemiological study	Results and conclusions: This study is ongoing and results will be presented at the Summit.	poster	9	meta-epidemiological study	china
5663	Cape Town [Global Evidence Summit]	2017	Following diagnostic-test accuracy protocol to publications: A retrospective cohort study	Results and conclusions: This study is ongoing and results will be presented at the Summit as available.	poster	9	retrospective cohort study	china
5684	Cape Town [Global Evidence Summit]	2017	The effect of diuretics in the prevention of stroke in patients with hypertension: A protocol for meta-analysis of randomized-controlled trials	Results and Conclusions:This study is ongoing and results will be presented at the Summit as available.	poster	6	systematic review	china
5691	Cape Town [Global Evidence Summit]	2017	Do existing online research education tools meet the needs of the average consumer?	Results:We will report the number of resources identified, the scope and readability level of each, and the percent of resources that meets readability standards for the general public and for low-literacy communities.	poster	2	not reported	not available
5714	Cape Town [Global Evidence Summit]	2017	Making a Chinese practice guideline of assisted reproductive technology (ART) for infertile women with advanced age	Results: The guideline is scheduled to be published in Sep 2017.	poster	1	not reported	China
5728	Cape Town [Global Evidence Summit]	2017	Measuring the long-term sustainability of an evidence-based innovation programme- dysphagia identification and management in post-stroke patients: A study protocol	study protocol	poster	9	not reported	china
5739	Cape Town [Global Evidence Summit]	2017	Using evidence to improve lives: A rapid systematic approach	Results: Findings will be presented highlighting methodology development, and the rapid reviews conducted thus far, with an emphasis on demonstrating clinical engagement and impact on professionals and other decision makers working in palliative care.	poster	4	not reported	UK
5744	Cape Town [Global Evidence Summit]	2017	Assessing the validity of abbreviated literature searches in rapid reviews	Results: Will be available at the Summit.	oral	14	not reported	austria	romania	canada	germany	united states	switzerland
5745	Cape Town [Global Evidence Summit]	2017	An effort of evidence-based medicine in Brazil to provide the best healthcare evidence for the community of Portuguese-speaking countries	Results and conclusions: Results from this project will be presented during the Summit and analytic issues will be discussed.	poster	5	operational research study	brazil	portugal
5767	Cape Town [Global Evidence Summit]	2017	Standards for Reporting of Overviews of Reviews and Umbrella Reviews (STROVI) statement	Results: We anticipate that the final result will be the creation of the STROVI statement and explanation and elaboration paper.	poster	1	not reported	UK
5782	Cape Town [Global Evidence Summit]	2017	Burden of brain tumours in low- and middle-income countries (LMICs): A systematic review protocol	Data extraction: Data will be extracted from papers	poster	3	systematic review protocol	australia	kenya
5790	Cape Town [Global Evidence Summit]	2017	A comparison of different approaches for editing health-related information: An editor's satisfaction perspective	Results: Preliminary results based on data collected during a secondment at Cochrane UK in Oxford will be presented.	poster	4	not reported	ireland	not available
5800	Cape Town [Global Evidence Summit]	2017	More than Expert Searchers! How librarians are positioned to improve quality and reduce waste through knowledge-synthesis service standards	Results:The results of this review are ongoing and will be presented at the Global Evidence Summit.	poster	2	not reported	canada
5824	Cape Town [Global Evidence Summit]	2017	The role of MEDLINE, EMBASE and CENTRAL in systematic literature searches of Cochrane Reviews	Results will be available at the Summit.	poster	7	not reported	austria	united states	germany	romania
5825	Cape Town [Global Evidence Summit]	2017	Methodological search filters to identify prognosis studies: A systematic review of development and evaluation studies	Work on this systematic review will begin shortly.	poster	7	systematic review	UK	canada
5832	Cape Town [Global Evidence Summit]	2017	A cluster randomized-controlled trial for alcohol-use disorders in HIV care clinics	study protocol	poster	1	cluster randomized controlled trial	zimbabwe
5834	Cape Town [Global Evidence Summit]	2017	Prioritising systematic review topics in public health: A Delphi study with a broad range of stakeholders.	results will be available at the time of the Summit.	poster	6	delphi study	austria	switzerland	germany
5836	Cape Town [Global Evidence Summit]	2017	Facilitators and barriers to modern contraception use among reproductive-aged (15-49) women living in sub-Saharan Africa: A qualitative systematic review protocol	Anticipated findings will include synthesised evidence on the diverse facilitators and barriers to modern contraceptive use in SSA	poster	4	qualitative systematic review	ghana	australia
5840	Cape Town [Global Evidence Summit]	2017	Identifying and assessing study filters in searches for non-randomized intervention studies	Results and Conclusions: A total of 391 eligible Cochrane Reviews were identified. Data extraction and the testing of the search filters are currently being performed. The results and conclusions of our analysis will be presented at the Summit.	poster	7	not reported	germany	not available
5847	Cape Town [Global Evidence Summit]	2017	Trial tracking in guidelines surveillance: Case studies	Results: We will present our learning and experience of implementing a trial tracking process with a focus on: • The key steps needed for tracking trials • The robustness and feasibility of this approach • Impact on update decisions • Resource impact	poster	5	case study	UK
5855	Cape Town [Global Evidence Summit]	2017	Predatory publications in evidence syntheses	Results are not yet available.	poster	4	not reported	canada
5859	Cape Town [Global Evidence Summit]	2017	Cochrane Clinical Answers – content expansion priorities and subject coverage	We will detail the selection criteria used by the CCA editors,	poster	1	not reported	not available
5869	Cape Town [Global Evidence Summit]	2017	Evidence gap map on adolescent well-being in low- and middle- income countries: A focus on protection, participation and livelihoods	Results: The research is currently under way, but will be finalised in time for the Summit.	poster	1	not reported	italy
5900	Cape Town [Global Evidence Summit]	2017	Transitioning to living systematic reviews: Lessons learned from a large scale review on diabetes quality improvement interventions	We will review decisions…	poster	8	not reported	canada	united states
5904	Cape Town [Global Evidence Summit]	2017	Cochrane Living Systematic Reviews: guidance, piloting and early evaluation	We will present the proposed LSR-specific review methods and early evaluative data from the current pilot Cochrane LSRs,	oral	19	not reported	australia	lebanon	canada	UK	not available
5926	Cape Town [Global Evidence Summit]	2017	User preferences regarding online tools for systematic review and guideline production: Results from a G-I-N Tech Survey	Results: The results of this survey will provide information regarding what online tools are used, what they are used for, and also provide valuable feedback to the SR and guideline tool development community.	poster	6	not reported	australia	norway	netherlands	united states	not available
5930	Cape Town [Global Evidence Summit]	2017	Implementing evidence-based laboratory order sets within a CPOE in primary care in Belgium: A cluster RCT	Results: Preliminary results will be presented.	poster	4	cluster randomized controlled trial	belgium	norway	united states
5941	Cape Town [Global Evidence Summit]	2017	Transferring evidence into practice: A Nursing Minimum Data Set within the nutritional area in primary healthcare	Results: This study is ongoing. Both the process of transferring a NMDS into practice and the results will be presented at the Summit.	poster	5	not reported	australia	denmark
5943	Cape Town [Global Evidence Summit]	2017	Patient-relevant context factors in guidelines	Results: A total of 23 German, 4 Scottish (SIGN) and 28 English (NICE) guidelines were included. Of the context factors investigated, the recommendations in the German guidelines primarily contained statements on co- and multi-morbidity, in which it often remained unclear how the comorbidities mentioned had been selected. The social and personal context of patients, as well as their personal valu…	oral	3	not reported	germany
5961	Cape Town [Global Evidence Summit]	2017	Barriers and facilitators to postnatal care services utilisation in low- and middle-income countries: A Cochrane/EPOC systematic review	Results: Over 300 articles were screened for inclusion; the final numbers and results will be presented in September.	poster	3	systematic review	united states	canada	switzerland
5967	Cape Town [Global Evidence Summit]	2017	World Health Organization mental health gap action programme (mhGAP) intervention guide: A review of evidence from low- and middle-income countries	Results: This review will be completed in May 2017, and the results presented at the Summit.	poster	4	not reported	UK	italy	switzerland
5978	Cape Town [Global Evidence Summit]	2017	Practice of rapid evidence synthesis among systematic review authors in the Ministry of Health, Malaysia	Result: A total of 20 weeks were taken to complete the evidence synthesis.	poster	7	systematic review	malaysia	UK
5991	Cape Town [Global Evidence Summit]	2017	Validity of patient-reported data collected through mobile application in a first paediatric at-home study	Results: At the Summit, we will present the results on the completeness and correctness of data collected by caregivers through a mobile application,	poster	9	at-home study	switzerland
6026	Cape Town [Global Evidence Summit]	2017	Evidence-based practice, safety and care quality in nursing: A clinical supervision contribution	no results Conclusions: The project will demonstrate the importance of clinical supervision in nursing as a support for EBP context implementation, promoting safety and quality of care. We are now developing the scoping review and will present the protocol at the Summit.	oral	4	scoping review	portugal	UK
6036	Cape Town [Global Evidence Summit]	2017	The influence of pet therapy in anxiety reduction among undergraduate nursing students	Results:The research has received ethics approval and is in progress. Preliminary results of the two systematic reviews and subsequent research intervention will be presented.	poster	5	not reported	canada
6038	Cape Town [Global Evidence Summit]	2017	An emerging digital and trustworthy evidence ecosystem for malaria: Rapid creation and dissemination of trustworthy recommendations in Africa	RESULTS: We will present the BMJ Rapid Recommendations for HIV within the Evidence Ecosystem, including barriers and facilitators for active implementation and evaluation of delivered care in Africa.	oral	8	not reported	cameroon	canada	norway	UK	switzerland
6041	Cape Town [Global Evidence Summit]	2017	Women's experiences of termination of pregnancy for foetal anomaly: A qualitative systematic review	This is the on-going project. However, the result will apply meta-synthesis to produce	poster	1	qualitative systematic review	thailand
6042	Cape Town [Global Evidence Summit]	2017	Community and home-based exercise for the prevention and treatment of hypertension	Results will be grouped by intervention, and recommendations made for application in low-resource settings.	poster	4	not reported	south africa
6054	Cape Town [Global Evidence Summit]	2017	Updating DataBase: an open access living repository of methodological documents about updating systematic reviews and clinical guidelines	Results: We will present methods and up-to-date results of the comprehensive living strategy at the Summit.	oral	6	not reported	not available
6061	Cape Town [Global Evidence Summit]	2017	The UpPriority Tool: Development of a prioritisation tool for updating clinical guideline questions	We will present the results of the feasibility test, the semi-structured interviews, and the Delphi consensus survey at the GES.	oral	13	not reported	not available	UK
6065	Cape Town [Global Evidence Summit]	2017	What Works Centres – collaboration across health, social care, educational achievement, crime, early intervention, economic growth, ageing better and wellbeing	We will present a summary of these activities and explore how shared learning in diverse areas of practice is of benefit.	poster	3	not reported	UK
6074	Cape Town [Global Evidence Summit]	2017	Identifying and prioritising areas for guidance development in public health	Results: We will present key features of the process and the outputs, using several case studies. We will also describe how this helped identify priorities for the public health system, and aligned these with other initiatives and work programmes.	poster	6	not reported	UK
6086	Cape Town [Global Evidence Summit]	2017	Assessing and validating search strategies: When is a study truly identified?	Results will be available at the Summit.	poster	12	not reported	austria	germany	united states	romania	canada
6088	Cape Town [Global Evidence Summit]	2017	From submission to publication of high-quality, high-impact reviews: the Cochrane Fast-Track Service	Results: Preliminary results of this pilot will be reported.	oral	4	not reported	not available
6113	Cape Town [Global Evidence Summit]	2017	Verification of the accuracy and completeness of disclosures of Conflict of Interest in the medical literature: a systematic survey	Results: Our search identified 8076 citations. The study-selection and data-extraction phases are ongoing and we will present results at the Summit.	oral	8	systematic survey	united states	lebanon	canada
6118	Cape Town [Global Evidence Summit]	2017	Best-practice recommendations for using clinical trial registry records and published study protocols when conducting systematic reviews of interventions	Results:The results of this study are expected by August 2017.	poster	4	not reported	norway	canada
6128	Cape Town [Global Evidence Summit]	2017	Climate change impact on human migration: mapping the evidence	no results	poster	2	not reported	sweden
[truncated: 240 more rows]
